# Supplementary material for: Three new species of Cataglyphis Foerster, 1850 (Hymenoptera, Formicidae) from Iran
Source: Zookeys. 2021 Jan 4;1009:1–28. doi: 10.3897/zookeys.1009.59205 (PMC7801370; doi:10.3897/zookeys.1009.59205)
Supplement: XML Treatment for Cataglyphis bazoftensis [file zookeys.1009.59205-treatment1.xml]

<!DOCTYPE tp:taxon-treatment
  PUBLIC "-//TaxonX//DTD Taxonomic Treatment Publishing DTD v0 20100105//EN" "tax-treatment-NSO.dtd">
<tp:taxon-treatment xmlns:tp="http://www.plazi.org/taxpub"><tp:treatment-meta><kwd-group><label>Taxon classification</label><kwd><named-content xmlns:xlink="http://www.w3.org/1999/xlink" content-type="kingdom">Animalia</named-content></kwd><kwd><named-content xmlns:xlink="http://www.w3.org/1999/xlink" content-type="order">Hymenoptera</named-content></kwd><kwd><named-content xmlns:xlink="http://www.w3.org/1999/xlink" content-type="family">Formicidae</named-content></kwd></kwd-group><mixed-citation publication-type="journal"><person-group><name><surname>Khalili-Moghadam</surname><given-names>Arsalan</given-names></name><name><surname>Salata</surname><given-names>Sebastian</given-names></name><name><surname>Borowiec</surname><given-names>Lech</given-names></name></person-group><article-title>Three new species of <italic><tp:taxon-name><tp:taxon-name-part taxon-name-part-type="genus" reg="Cataglyphis">Cataglyphis</tp:taxon-name-part></tp:taxon-name></italic> Foerster, 1850 (<tp:taxon-name><tp:taxon-name-part taxon-name-part-type="order">Hymenoptera</tp:taxon-name-part></tp:taxon-name>, <tp:taxon-name><tp:taxon-name-part taxon-name-part-type="family">Formicidae</tp:taxon-name-part></tp:taxon-name>) from Iran</article-title><source>Zookeys</source><day>04</day><month>1</month><year>2021</year><volume>1009</volume><fpage>1</fpage><lpage>28</lpage><pub-id pub-id-type="doi">10.3897/zookeys.1009.59205</pub-id></mixed-citation></tp:treatment-meta><tp:nomenclature><tp:taxon-name><object-id xmlns:xlink="http://www.w3.org/1999/xlink" content-type="arpha" xlink:type="simple">47DFCAB7-32B4-5954-A1B4-B661D07C8686</object-id>
            <tp:taxon-name-part taxon-name-part-type="genus" reg="Cataglyphis">Cataglyphis</tp:taxon-name-part>
            <tp:taxon-name-part taxon-name-part-type="species" reg="bazoftensis">bazoftensis</tp:taxon-name-part>
            <object-id xmlns:xlink="http://www.w3.org/1999/xlink" content-type="zoobank" xlink:type="simple">http://zoobank.org/A586710F-F2AE-496E-91F3-93A454CF641E</object-id>
          </tp:taxon-name><tp:taxon-status xmlns:xlink="http://www.w3.org/1999/xlink" xlink:type="simple">sp. nov.</tp:taxon-status><xref ref-type="fig" rid="F1">Figs 1–2</xref><xref ref-type="fig" rid="F2">, 3</xref><xref ref-type="fig" rid="F3">, 4–6</xref><xref ref-type="fig" rid="F4">, 7–8</xref><xref ref-type="fig" rid="F14">, 27</xref></tp:nomenclature><tp:treatment-sec sec-type="type material" id="SECID0EOYAE"><title>Type material.</title><p><bold><italic>Holotype</italic></bold>: major worker (<ext-link xmlns:xlink="http://www.w3.org/1999/xlink" xlink:type="simple" ext-link-type="uri" xlink:href="http://data.antweb.org/specimen/CASENT0872262">CASENT0872262</ext-link>): IRAN, Chaharmahal Va | Bakhtiari, Koohrang (Bazoft) | 1 VII 2017, 1754 m | leg. Khalili-Moghadam | <named-content xmlns:xlink="http://www.w3.org/1999/xlink" content-type="dwc:verbatimCoordinates" xlink:type="simple"><named-content content-type="geo-json" specific-use="{&#34;type&#34;:&#34;Point&#34;,&#34;coordinates&#34;:[49.935800,32.296900]}" id="NCID0EBZAE" xlink:type="simple">32.2969 / 49.9358</named-content></named-content> || LBC | | LBC-IR00083 (<abbrev xmlns:xlink="http://www.w3.org/1999/xlink" content-type="institution" xlink:title="Museum of Natural History, University of Wrocław, Poland" id="ABBRID0EGZAE" xlink:type="simple">MNHW</abbrev>); <bold><italic>paratypes</italic></bold>: 12 major, 2 medium and 9 minor workers (<ext-link xmlns:xlink="http://www.w3.org/1999/xlink" xlink:type="simple" ext-link-type="uri" xlink:href="http://data.antweb.org/specimen/CASENT0872263">CASENT0872263</ext-link>–<ext-link xmlns:xlink="http://www.w3.org/1999/xlink" xlink:type="simple" ext-link-type="uri" xlink:href="http://data.antweb.org/specimen/CASENT0872285">CASENT0872285</ext-link>): the same data as holotype (<abbrev xmlns:xlink="http://www.w3.org/1999/xlink" content-type="institution" xlink:title="Museum of Natural History, University of Wrocław, Poland" id="ABBRID0EYZAE" xlink:type="simple">MNHW</abbrev>, <named-content xmlns:xlink="http://www.w3.org/1999/xlink" content-type="dwc:institutional_code" xlink:type="simple">MHNG</named-content>, <named-content xmlns:xlink="http://www.w3.org/1999/xlink" content-type="dwc:institutional_code" xlink:type="simple">USMB</named-content>); 3 major, 2 medium and 4 minor workers (<ext-link xmlns:xlink="http://www.w3.org/1999/xlink" xlink:type="simple" ext-link-type="uri" xlink:href="http://data.antweb.org/specimen/CASENT0872286">CASENT0872286</ext-link>–<ext-link xmlns:xlink="http://www.w3.org/1999/xlink" xlink:type="simple" ext-link-type="uri" xlink:href="http://data.antweb.org/specimen/CASENT0872294">CASENT0872294</ext-link>): IRAN, Chaharmahal Va | Bakhtiari, Koohrang (Bazoft) | 1 VII 2017, 1798 m | leg. Khalili-Moghadam | <named-content xmlns:xlink="http://www.w3.org/1999/xlink" content-type="dwc:verbatimCoordinates" xlink:type="simple"><named-content content-type="geo-json" specific-use="{&#34;type&#34;:&#34;Point&#34;,&#34;coordinates&#34;:[49.939100,32.292700]}" id="NCID0EU1AE" xlink:type="simple">32.2927 / 49.9391</named-content></named-content> || Collection L. Borowiec || LBC-IR00082 (<abbrev xmlns:xlink="http://www.w3.org/1999/xlink" content-type="institution" xlink:title="Museum of Natural History, University of Wrocław, Poland" id="ABBRID0EZ1AE" xlink:type="simple">MNHW</abbrev>, <named-content xmlns:xlink="http://www.w3.org/1999/xlink" content-type="dwc:institutional_code" xlink:type="simple">MHNG</named-content>); three major workers (<ext-link xmlns:xlink="http://www.w3.org/1999/xlink" xlink:type="simple" ext-link-type="uri" xlink:href="http://data.antweb.org/specimen/CASENT0872295">CASENT0872295</ext-link>–<ext-link xmlns:xlink="http://www.w3.org/1999/xlink" xlink:type="simple" ext-link-type="uri" xlink:href="http://data.antweb.org/specimen/CASENT0872297">CASENT0872297</ext-link>): IRAN, Chaharmahal Va | Bakhtiari, Koohrang (Bazoft) | 1 VII 2017, 1886 m | leg. Khalili-Moghadam | <named-content xmlns:xlink="http://www.w3.org/1999/xlink" content-type="dwc:verbatimCoordinates" xlink:type="simple"><named-content content-type="geo-json" specific-use="{&#34;type&#34;:&#34;Point&#34;,&#34;coordinates&#34;:[49.747200,32.485500]}" id="NCID0EQ2AE" xlink:type="simple">32.4855 / 49.7472</named-content></named-content> || LBC | <tp:taxon-name><tp:taxon-name-part taxon-name-part-type="family">Formicidae</tp:taxon-name-part></tp:taxon-name> | LBC-IR00079 (<abbrev xmlns:xlink="http://www.w3.org/1999/xlink" content-type="institution" xlink:title="Museum of Natural History, University of Wrocław, Poland" id="ABBRID0E12AE" xlink:type="simple">MNHW</abbrev>, <named-content xmlns:xlink="http://www.w3.org/1999/xlink" content-type="dwc:institutional_code" xlink:type="simple">MHNG</named-content>); major worker (<ext-link xmlns:xlink="http://www.w3.org/1999/xlink" xlink:type="simple" ext-link-type="uri" xlink:href="http://data.antweb.org/specimen/CASENT0872298">CASENT0872298</ext-link>): IRAN, Chaharmahal Va | Bakhtiari, Koohrang (Bazoft) | 1 VII 2017, 1738 m | leg. Khalili-Moghadam | <named-content xmlns:xlink="http://www.w3.org/1999/xlink" content-type="dwc:verbatimCoordinates" xlink:type="simple"><named-content content-type="geo-json" specific-use="{&#34;type&#34;:&#34;Point&#34;,&#34;coordinates&#34;:[49.859400,32.376600]}" id="NCID0EM3AE" xlink:type="simple">32.3766 / 49.8594</named-content></named-content> || LBC | <tp:taxon-name><tp:taxon-name-part taxon-name-part-type="family">Formicidae</tp:taxon-name-part></tp:taxon-name> | LBC-IR00079 (<abbrev xmlns:xlink="http://www.w3.org/1999/xlink" content-type="institution" xlink:title="Museum of Natural History, University of Wrocław, Poland" id="ABBRID0EW3AE" xlink:type="simple">MNHW</abbrev>).</p><fig id="F1" position="float" orientation="portrait"><object-id xmlns:xlink="http://www.w3.org/1999/xlink" content-type="doi" xlink:type="simple">10.3897/zookeys.1009.59205.figures1-2</object-id><object-id xmlns:xlink="http://www.w3.org/1999/xlink" content-type="arpha" xlink:type="simple">C861B9AE-5696-5E66-8DE2-2342C1E0F18B</object-id><label>Figures 1, 2.</label><caption><p>Major worker of <italic><tp:taxon-name><tp:taxon-name-part taxon-name-part-type="genus" reg="Cataglyphis">Cataglyphis</tp:taxon-name-part> <tp:taxon-name-part taxon-name-part-type="species" reg="bazoftensis">bazoftensis</tp:taxon-name-part></tp:taxon-name></italic> sp. nov. <bold>1</bold> dorsal <bold>2</bold> lateral. Scale bar 2 mm.</p></caption><graphic xmlns:xlink="http://www.w3.org/1999/xlink" xlink:href="zookeys-1009-001-g001.jpg" position="float" orientation="portrait" xlink:type="simple" id="oo_493709.jpg"><uri content-type="original_file" xlink:type="simple">https://binary.pensoft.net/fig/493709</uri></graphic></fig></tp:treatment-sec><tp:treatment-sec sec-type="diagnosis" id="SECID0EX4AE"><title>Diagnosis.</title><p>Bicolored body combined with thick, dense, black, decumbent setae on femora and tibiae resemble characters typical for species of the <italic><tp:taxon-name><tp:taxon-name-part taxon-name-part-type="genus" reg="Cataglyphis">Cataglyphis</tp:taxon-name-part> <tp:taxon-name-part taxon-name-part-type="species" reg="setipes">setipes</tp:taxon-name-part></tp:taxon-name></italic> complex. <italic><tp:taxon-name><tp:taxon-name-part taxon-name-part-type="genus" reg="Cataglyphis">Cataglyphis</tp:taxon-name-part> <tp:taxon-name-part taxon-name-part-type="species" reg="bazoftensis">bazoftensis</tp:taxon-name-part></tp:taxon-name></italic> distinctly differs from them in the cuneiform petiolar node, which is distinctly nodiform among members of the <italic><tp:taxon-name><tp:taxon-name-part taxon-name-part-type="genus" reg="Cataglyphis"/><tp:taxon-name-part taxon-name-part-type="species" reg="setipes">setipes</tp:taxon-name-part></tp:taxon-name></italic> complex. At first glance, large species of the <italic><tp:taxon-name><tp:taxon-name-part taxon-name-part-type="genus" reg="Cataglyphis">Cataglyphis</tp:taxon-name-part> <tp:taxon-name-part taxon-name-part-type="species" reg="bucharica">bucharica</tp:taxon-name-part></tp:taxon-name></italic> complex, with cuneiform petiole, resemble <italic><tp:taxon-name><tp:taxon-name-part taxon-name-part-type="genus" reg="Cataglyphis">C.</tp:taxon-name-part> <tp:taxon-name-part taxon-name-part-type="species" reg="bazoftensis">bazoftensis</tp:taxon-name-part></tp:taxon-name></italic>, but most of these species differ in femora and tibiae lacking thick, black, decumbent setae. Members of the <italic><tp:taxon-name><tp:taxon-name-part taxon-name-part-type="genus" reg="Cataglyphis"/><tp:taxon-name-part taxon-name-part-type="species" reg="bucharica">bucharica</tp:taxon-name-part></tp:taxon-name></italic> complex with setose femora and tibiae differ in the presence of black, erect setae on the posterior part of the head. <italic><tp:taxon-name><tp:taxon-name-part taxon-name-part-type="genus" reg="Cataglyphis">Cataglyphis</tp:taxon-name-part> <tp:taxon-name-part taxon-name-part-type="species" reg="kurdistanica">kurdistanica</tp:taxon-name-part></tp:taxon-name></italic> Pisarski is the most similar to <italic><tp:taxon-name><tp:taxon-name-part taxon-name-part-type="genus" reg="Cataglyphis">C.</tp:taxon-name-part> <tp:taxon-name-part taxon-name-part-type="species" reg="bazoftensis">bazoftensis</tp:taxon-name-part></tp:taxon-name></italic>, but differs in the presence of the major soldier caste, and posterior part of head and propodeum covered with long, black and erect setae. <italic><tp:taxon-name><tp:taxon-name-part taxon-name-part-type="genus" reg="Cataglyphis">Cataglyphis</tp:taxon-name-part> <tp:taxon-name-part taxon-name-part-type="species" reg="altisquamis">altisquamis</tp:taxon-name-part></tp:taxon-name></italic> (André) and <italic><tp:taxon-name><tp:taxon-name-part taxon-name-part-type="genus" reg="Cataglyphis">C.</tp:taxon-name-part> <tp:taxon-name-part taxon-name-part-type="species" reg="foreli">foreli</tp:taxon-name-part></tp:taxon-name></italic> (Ruzsky) differ from <italic><tp:taxon-name><tp:taxon-name-part taxon-name-part-type="genus" reg="Cataglyphis">C.</tp:taxon-name-part> <tp:taxon-name-part taxon-name-part-type="species" reg="bazoftensis">bazoftensis</tp:taxon-name-part></tp:taxon-name></italic> in major workers with reddish brown to brownish black head and mesosoma; while <italic><tp:taxon-name><tp:taxon-name-part taxon-name-part-type="genus" reg="Cataglyphis">C.</tp:taxon-name-part> <tp:taxon-name-part taxon-name-part-type="species" reg="bazoftensis">bazoftensis</tp:taxon-name-part></tp:taxon-name></italic> has major workers with uniformly red head and mesosoma (only the smallest majors of <italic><tp:taxon-name><tp:taxon-name-part taxon-name-part-type="genus" reg="Cataglyphis">C.</tp:taxon-name-part> <tp:taxon-name-part taxon-name-part-type="species" reg="bazoftensis">bazoftensis</tp:taxon-name-part></tp:taxon-name></italic> can be sometimes reddish brown).</p></tp:treatment-sec><tp:treatment-sec sec-type="description" id="SECID0ELCAG"><title>Description.</title><p>Major worker (n = 10): <bold><italic>Measurements.</italic></bold><abbrev xmlns:xlink="http://www.w3.org/1999/xlink" xlink:title="head length" id="ABBRID0EUCAG" xlink:type="simple">HL</abbrev>: 2.945 (2.72–3.04); <abbrev xmlns:xlink="http://www.w3.org/1999/xlink" xlink:title="head width" id="ABBRID0EYCAG" xlink:type="simple">HW</abbrev>: 2.738 (2.42–2.88); <abbrev xmlns:xlink="http://www.w3.org/1999/xlink" xlink:title="scape length" id="ABBRID0E3CAG" xlink:type="simple">SL</abbrev>: 3.600 (3.39–3.80); <abbrev xmlns:xlink="http://www.w3.org/1999/xlink" xlink:title="pronotum width" id="ABBRID0EADAG" xlink:type="simple">PW</abbrev>: 1.923 (1.77–2.05); <abbrev xmlns:xlink="http://www.w3.org/1999/xlink" xlink:title="propodeum length" id="ABBRID0EEDAG" xlink:type="simple">PRL</abbrev>: 1.732 (1.59–1.78); <abbrev xmlns:xlink="http://www.w3.org/1999/xlink" xlink:title="propodeal width" id="ABBRID0EIDAG" xlink:type="simple">PRW</abbrev>: 1.457 (1.27–1.58); <abbrev xmlns:xlink="http://www.w3.org/1999/xlink" xlink:title="petiole height" id="ABBRID0EMDAG" xlink:type="simple">PTH</abbrev>: 0.955 (0.81–1.05); <abbrev xmlns:xlink="http://www.w3.org/1999/xlink" xlink:title="petiole width" id="ABBRID0EQDAG" xlink:type="simple">PTW</abbrev>: 0.945 (0.87–1.00); <abbrev xmlns:xlink="http://www.w3.org/1999/xlink" xlink:title="Weber’s length" id="ABBRID0EUDAG" xlink:type="simple">WL</abbrev>: 4.580 (4.25–4.78); <abbrev xmlns:xlink="http://www.w3.org/1999/xlink" xlink:title="hind femur length" id="ABBRID0EYDAG" xlink:type="simple">HFL</abbrev>: 5.308 (5.12–5.58); <abbrev xmlns:xlink="http://www.w3.org/1999/xlink" xlink:title="cephalic index" id="ABBRID0E3DAG" xlink:type="simple">CI</abbrev>: 1.077 (1.056–1.124); <abbrev xmlns:xlink="http://www.w3.org/1999/xlink" xlink:title="scape index" id="ABBRID0EAEAG" xlink:type="simple">SI</abbrev>: 1.223 (1.184–1.246); <abbrev xmlns:xlink="http://www.w3.org/1999/xlink" xlink:title="petiole index" id="ABBRID0EEEAG" xlink:type="simple">PI</abbrev>: 1.011 (0.931–1.114); <abbrev xmlns:xlink="http://www.w3.org/1999/xlink" xlink:title="femur index" id="ABBRID0EIEAG" xlink:type="simple">FI</abbrev>: 1.160 (1.105–1.205). <bold><italic>Color.</italic></bold> Head, mesosoma, and petiolar node red in the largest major workers; the percentage of brown in body coloration increases in smaller major workers with the smallest major workers reddish brown. Legs most often black or black with brownish black coxa; in the largest major workers coxa and trochanters mostly reddish brown to brown with darker brown spots of diffused borders; in the palest specimens femora brownish black with reddish iridescence, tibiae sometimes reddish brown apically, and tarsi reddish brown to brown. Antennal scapus red to red-brown; only in the darkest major workers brown; funicles darker than scapus, from brown to almost black, only in the palest specimens red-brown (Fig. <xref ref-type="fig" rid="F2">3</xref>). <bold><italic>Head.</italic></bold> Square; approximately 1.05× as long as wide; sides below eyes almost parallel, above eyes gently convex; posterior margin of head almost straight (Fig. <xref ref-type="fig" rid="F2">3</xref>). Anterior clypeal margin convex; without central impression; clypeal plate with three or four long black central setae and a pair of moderately long basal setae; anterior clypeal margin with a row of short black setae, and 8–10 long black setae, the longest as long as 0.75 length of clypeus; some workers have long setae often worn off or broken. Clypeus shiny and densely microreticulate; covered with very sparse and short, appressed pubescence. Eyes large and oval; approximately 1.3–1.4× as long as wide. Frontal carinae short; not extending beyond frontal lobes; interocular area with thin and shiny line and a pair of long black setae. Antennal fossa shallow; opalescent and densely microreticulated. Head shiny and densely microreticulate; mostly without appressed pubescence; only antennal fossa, posterior margin of head, and gular parts covered with sparse, short, adpressed hairs. Ocellar region with 2–4 moderately long and black setae; posterior angles without black setae; rest of frontal and lateral faces of head without erect setae; ventral side with a dozen yellowish to brown setae; interocular and ocular setae often broken. Antennal scape long; in frontal view almost straight, 1.3× as long as width of the head; base without tooth; apex slightly and gradually widening; funiculus long; pedicel elongated, approximately 0.82× as long as segments II and III combined, 1.6× as long as segment II (Fig. <xref ref-type="fig" rid="F2">3</xref>). Surface of scape densely microsculptured; distinctly to moderately shiny; covered with thick, moderately dense and decumbent setae. Mandibles rounded; basally smooth and shiny; apical ¾ length with deep grooves; surface shiny with several long yellow setae; masticatory margin with four large teeth. <bold><italic>Mesosoma.</italic></bold> Long; 2.4× as long as wide; metanotal groove shallow (Fig. <xref ref-type="fig" rid="F1">2</xref>). Pronotum convex on sides (Fig. <xref ref-type="fig" rid="F1">1</xref>). In lateral view promesonotum slightly arched in profile; propodeum positioned lower than promesonotum, moderately convex in lateral view (Fig. <xref ref-type="fig" rid="F1">2</xref>). Mesosoma shiny and densely microreticulated; covered with sparse, short, appressed pubescence; lateral sides of pronotum and mesonotum almost hairless; anterior part of pronotum, posterior angles of both mesonotum and propodeum with indistinct vestiture. Pronotum and mesonotum without erect setae; propodeum without or with one or two short, black, erect setae. <bold><italic>Petiole.</italic></bold> Cuneiform; in lateral view almost triangular with very short peduncle. Anterior face in front of spiracle distinctly convex; posterior face almost flat; top of petiole in lateral view obtusely angulate, lacking erect setae; sometimes frontal face apically with a single short seta. In anterior or posterior view petiolar dorsum emarginated. Surface of petiole distinctly microreticulated; shiny to slightly opalescent. <bold><italic>Gaster.</italic></bold> Dull and distinctly microreticulate. Whole surface of gaster with indistinct, sparse, appressed pubescence; tergites I and II without erect setae; tergite III with 2–4 long, black, central setae placed close to anterior margin, and none or one seta at lateral margin; tergite IV in with 6–8 long black setae; setosity in older specimens usually broken (Fig. <xref ref-type="fig" rid="F1">2</xref>). Each of gastral sternites with three or four long, black, erect setae. <bold><italic>Legs.</italic></bold> Dorsal and lateral surfaces of femora and tibiae covered with thick, dense, black, decumbent setae; interspaces between setae hairless. Ventral surfaces of femora and tibiae with numerous long, black, suberect to erect, spiniform setae.</p><fig id="F2" position="float" orientation="portrait"><object-id xmlns:xlink="http://www.w3.org/1999/xlink" content-type="doi" xlink:type="simple">10.3897/zookeys.1009.59205.figure3</object-id><object-id xmlns:xlink="http://www.w3.org/1999/xlink" content-type="arpha" xlink:type="simple">84036C32-9F73-5035-9229-9C6DFB073B46</object-id><label>Figure 3.</label><caption><p>Major worker of <italic><tp:taxon-name><tp:taxon-name-part taxon-name-part-type="genus" reg="Cataglyphis">Cataglyphis</tp:taxon-name-part> <tp:taxon-name-part taxon-name-part-type="species" reg="bazoftensis">bazoftensis</tp:taxon-name-part></tp:taxon-name></italic> sp. nov., head and antennae. Scale bar 2 mm.</p></caption><graphic xmlns:xlink="http://www.w3.org/1999/xlink" xlink:href="zookeys-1009-001-g002.jpg" position="float" orientation="portrait" xlink:type="simple" id="oo_493710.jpg"><uri content-type="original_file" xlink:type="simple">https://binary.pensoft.net/fig/493710</uri></graphic></fig><p>Minor worker (n = 10): <bold><italic>Measurements.</italic></bold><abbrev xmlns:xlink="http://www.w3.org/1999/xlink" xlink:title="head length" id="ABBRID0EXGAG" xlink:type="simple">HL</abbrev>: 1.308 (1.27–1.41); <abbrev xmlns:xlink="http://www.w3.org/1999/xlink" xlink:title="head width" id="ABBRID0E2GAG" xlink:type="simple">HW</abbrev>: 1.138 (1.09–1.22); <abbrev xmlns:xlink="http://www.w3.org/1999/xlink" xlink:title="scape length" id="ABBRID0E6GAG" xlink:type="simple">SL</abbrev>: 1.270 (1.20–1.43); <abbrev xmlns:xlink="http://www.w3.org/1999/xlink" xlink:title="pronotum width" id="ABBRID0EDHAG" xlink:type="simple">PW</abbrev>: 0.815 (0.76–0.88); <abbrev xmlns:xlink="http://www.w3.org/1999/xlink" xlink:title="propodeum length" id="ABBRID0EHHAG" xlink:type="simple">PRL</abbrev>: 0.738 (0.68–0.82); <abbrev xmlns:xlink="http://www.w3.org/1999/xlink" xlink:title="propodeal width" id="ABBRID0ELHAG" xlink:type="simple">PRW</abbrev>: 0.593 (0.55–0.65); <abbrev xmlns:xlink="http://www.w3.org/1999/xlink" xlink:title="petiole height" id="ABBRID0EPHAG" xlink:type="simple">PTH</abbrev>: 0.507 (0.47–0.56); <abbrev xmlns:xlink="http://www.w3.org/1999/xlink" xlink:title="petiole width" id="ABBRID0ETHAG" xlink:type="simple">PTW</abbrev>: 0.363 (0.34–0.40); <abbrev xmlns:xlink="http://www.w3.org/1999/xlink" xlink:title="Weber’s length" id="ABBRID0EXHAG" xlink:type="simple">WL</abbrev>: 1.957 (2.02–2.48); <abbrev xmlns:xlink="http://www.w3.org/1999/xlink" xlink:title="hind femur length" id="ABBRID0E2HAG" xlink:type="simple">HFL</abbrev>: 1.697 (1.59–1.86); <abbrev xmlns:xlink="http://www.w3.org/1999/xlink" xlink:title="cephalic index" id="ABBRID0E6HAG" xlink:type="simple">CI</abbrev>: 1.151 (1.142–1.174); <abbrev xmlns:xlink="http://www.w3.org/1999/xlink" xlink:title="scape index" id="ABBRID0EDIAG" xlink:type="simple">SI</abbrev>: 0.970 (0.930–1.014); <abbrev xmlns:xlink="http://www.w3.org/1999/xlink" xlink:title="petiole index" id="ABBRID0EHIAG" xlink:type="simple">PI</abbrev>: 1.396 (1.342–1.559); <abbrev xmlns:xlink="http://www.w3.org/1999/xlink" xlink:title="femur index" id="ABBRID0ELIAG" xlink:type="simple">FI</abbrev>: 0.867 (0.834–0.883).</p><p><bold><italic>Color</italic>.</bold> Head and mesosoma uniformly brown to black or brown with diffused red-brown parts; gaster, petiole, femora, and tibiae brown; trochanters and tarsi yellow-brown. Younger specimens often paler than older specimens, with large areas of body yellowish brown. Antennae bright brown, only in younger specimens mostly yellowish to yellowish brown (Figs <xref ref-type="fig" rid="F4">7</xref>, <xref ref-type="fig" rid="F4">8</xref>). <bold><italic>Head</italic>.</bold> More elongated than in major workers; 1.2× as long as wide; below eyes parallel sided, behind eyes regularly rounded; posterior margin of head convex. Anterior clypeal margin convex with shallow impression in central part. Eyes large and oval; 1.3–1.4× as long as wide. Sculpture and setation of head and legs same as in major worker. <bold><italic>Mesosoma</italic>.</bold> Same as in major worker. <bold><italic>Petiole</italic>.</bold> More conical than cuneiform; dorsum more rounded, anterior face slightly convex (Fig. <xref ref-type="fig" rid="F3">5</xref>). <bold><italic>Gaster</italic>.</bold> Strongly microreticulated and dull. Tergites I and II without erect setae; tergite III with only a pair of black setae centrally; tergite IV with two long, and two short black setae; in older specimens, setae usually partially broken (Fig. <xref ref-type="fig" rid="F4">8</xref>). Each of gastral sternites with 2–4 long, black, erect setae.</p><fig id="F3" position="float" orientation="portrait"><object-id xmlns:xlink="http://www.w3.org/1999/xlink" content-type="doi" xlink:type="simple">10.3897/zookeys.1009.59205.figures4-6</object-id><object-id xmlns:xlink="http://www.w3.org/1999/xlink" content-type="arpha" xlink:type="simple">F2488A98-F05D-5E01-A7D3-836218412E05</object-id><label>Figures 4–6.</label><caption><p><italic><tp:taxon-name><tp:taxon-name-part taxon-name-part-type="genus" reg="Cataglyphis">Cataglyphis</tp:taxon-name-part> <tp:taxon-name-part taxon-name-part-type="species" reg="bazoftensis">bazoftensis</tp:taxon-name-part></tp:taxon-name></italic> sp. nov. <bold>4</bold> petiole of major worker <bold>5</bold> petiole of minor worker <bold>6</bold> hind tibia (not to scale).</p></caption><graphic xmlns:xlink="http://www.w3.org/1999/xlink" xlink:href="zookeys-1009-001-g003.jpg" position="float" orientation="portrait" xlink:type="simple" id="oo_493711.jpg"><uri content-type="original_file" xlink:type="simple">https://binary.pensoft.net/fig/493711</uri></graphic></fig></tp:treatment-sec><tp:treatment-sec sec-type="biology" id="SECID0EUKAG"><title>Biology.</title><p>Little known, nests were found under stones inside a deciduous, oak forest surrounded by a grazing area. All collecting sites were in alpine zone, from 1738 to 1886 m a.s.l.</p></tp:treatment-sec><tp:treatment-sec sec-type="etymology" id="SECID0EZKAG"><title>Etymology.</title><p>The species name <italic><tp:taxon-name><tp:taxon-name-part taxon-name-part-type="genus" reg="Cataglyphis"/><tp:taxon-name-part taxon-name-part-type="species" reg="bazoftensis">bazoftensis</tp:taxon-name-part></tp:taxon-name></italic> is a feminine Latin adjective in the nominative case and refers to the Bazoft region of the Koohrang County, the type locality for this species.</p><fig id="F4" position="float" orientation="portrait"><object-id xmlns:xlink="http://www.w3.org/1999/xlink" content-type="doi" xlink:type="simple">10.3897/zookeys.1009.59205.figures7-8</object-id><object-id xmlns:xlink="http://www.w3.org/1999/xlink" content-type="arpha" xlink:type="simple">D5D31072-218A-5701-9B06-4A150C8509A3</object-id><label>Figures 7, 8.</label><caption><p>Minor worker of <italic><tp:taxon-name><tp:taxon-name-part taxon-name-part-type="genus" reg="Cataglyphis">Cataglyphis</tp:taxon-name-part> <tp:taxon-name-part taxon-name-part-type="species" reg="bazoftensis">bazoftensis</tp:taxon-name-part></tp:taxon-name></italic> sp. nov. <bold>7</bold> dorsal <bold>8</bold> lateral. Scale bar 2 mm.</p></caption><graphic xmlns:xlink="http://www.w3.org/1999/xlink" xlink:href="zookeys-1009-001-g004.jpg" position="float" orientation="portrait" xlink:type="simple" id="oo_493712.jpg"><uri content-type="original_file" xlink:type="simple">https://binary.pensoft.net/fig/493712</uri></graphic></fig></tp:treatment-sec><tp:treatment-sec><!--Section generated to contain objects referenced in tp:taxon-treatment.--><fig id="F14" position="float" orientation="portrait"><object-id xmlns:xlink="http://www.w3.org/1999/xlink" content-type="doi" xlink:type="simple">10.3897/zookeys.1009.59205.figures27-34</object-id><object-id xmlns:xlink="http://www.w3.org/1999/xlink" content-type="arpha" xlink:type="simple">4AE1C944-548B-5B11-87C4-953CFE99E8B8</object-id><label>Figures 27–34.</label><caption><p>Photographs of members of the <italic><tp:taxon-name><tp:taxon-name-part taxon-name-part-type="genus" reg="Cataglyphis">Cataglyphis</tp:taxon-name-part> <tp:taxon-name-part taxon-name-part-type="species" reg="altisquamis">altisquamis</tp:taxon-name-part></tp:taxon-name></italic> species group. <italic><tp:taxon-name><tp:taxon-name-part taxon-name-part-type="genus" reg="Cataglyphis">C.</tp:taxon-name-part> <tp:taxon-name-part taxon-name-part-type="species" reg="asiriensis">asiriensis</tp:taxon-name-part></tp:taxon-name></italic> Collingwood <bold>27</bold> lateral <bold>28</bold> head (Michele Esposito, from <ext-link xmlns:xlink="http://www.w3.org/1999/xlink" xlink:type="simple" ext-link-type="uri" xlink:href="http://www.antweb.org">www.antweb.org</ext-link>), <italic><tp:taxon-name><tp:taxon-name-part taxon-name-part-type="genus" reg="Cataglyphis">C.</tp:taxon-name-part> <tp:taxon-name-part taxon-name-part-type="species" reg="bucharica">bucharica</tp:taxon-name-part></tp:taxon-name></italic> Emery <bold>29</bold> lateral <bold>30</bold> head (Zach Lieberman, from <ext-link xmlns:xlink="http://www.w3.org/1999/xlink" xlink:type="simple" ext-link-type="uri" xlink:href="http://www.antweb.org">www.antweb.org</ext-link>), <italic><tp:taxon-name><tp:taxon-name-part taxon-name-part-type="genus" reg="Cataglyphis">C.</tp:taxon-name-part> <tp:taxon-name-part taxon-name-part-type="species" reg="foreli">foreli</tp:taxon-name-part></tp:taxon-name></italic> (Ruzsky) <bold>31</bold> lateral <bold>32</bold> head (Zach Lieberman, from <ext-link xmlns:xlink="http://www.w3.org/1999/xlink" xlink:type="simple" ext-link-type="uri" xlink:href="http://www.antweb.org">www.antweb.org</ext-link>), <italic><tp:taxon-name><tp:taxon-name-part taxon-name-part-type="genus" reg="Cataglyphis">C.</tp:taxon-name-part> <tp:taxon-name-part taxon-name-part-type="species" reg="kurdistanica">kurdistanica</tp:taxon-name-part></tp:taxon-name></italic> Pisarski <bold>33</bold> lateral <bold>34</bold> head (Kate Martynova, from <ext-link xmlns:xlink="http://www.w3.org/1999/xlink" xlink:type="simple" ext-link-type="uri" xlink:href="http://www.antweb.org">www.antweb.org</ext-link>).</p></caption><graphic xmlns:xlink="http://www.w3.org/1999/xlink" xlink:href="zookeys-1009-001-g014.jpg" position="float" orientation="portrait" xlink:type="simple" id="oo_493722.jpg"><uri content-type="original_file" xlink:type="simple">https://binary.pensoft.net/fig/493722</uri></graphic></fig></tp:treatment-sec></tp:taxon-treatment>
