# Supplementary material for: Three new species of Cataglyphis Foerster, 1850 (Hymenoptera, Formicidae) from Iran
Source: Zookeys. 2021 Jan 4;1009:1–28. doi: 10.3897/zookeys.1009.59205 (PMC7801370; doi:10.3897/zookeys.1009.59205)
Supplement: XML Treatment for Cataglyphis fritillariae [file zookeys.1009.59205-treatment2.xml]

<!DOCTYPE tp:taxon-treatment
  PUBLIC "-//TaxonX//DTD Taxonomic Treatment Publishing DTD v0 20100105//EN" "tax-treatment-NSO.dtd">
<tp:taxon-treatment xmlns:tp="http://www.plazi.org/taxpub"><tp:treatment-meta><kwd-group><label>Taxon classification</label><kwd><named-content xmlns:xlink="http://www.w3.org/1999/xlink" content-type="kingdom">Animalia</named-content></kwd><kwd><named-content xmlns:xlink="http://www.w3.org/1999/xlink" content-type="order">Hymenoptera</named-content></kwd><kwd><named-content xmlns:xlink="http://www.w3.org/1999/xlink" content-type="family">Formicidae</named-content></kwd></kwd-group><mixed-citation publication-type="journal"><person-group><name><surname>Khalili-Moghadam</surname><given-names>Arsalan</given-names></name><name><surname>Salata</surname><given-names>Sebastian</given-names></name><name><surname>Borowiec</surname><given-names>Lech</given-names></name></person-group><article-title>Three new species of <italic><tp:taxon-name><tp:taxon-name-part taxon-name-part-type="genus" reg="Cataglyphis">Cataglyphis</tp:taxon-name-part></tp:taxon-name></italic> Foerster, 1850 (<tp:taxon-name><tp:taxon-name-part taxon-name-part-type="order">Hymenoptera</tp:taxon-name-part></tp:taxon-name>, <tp:taxon-name><tp:taxon-name-part taxon-name-part-type="family">Formicidae</tp:taxon-name-part></tp:taxon-name>) from Iran</article-title><source>Zookeys</source><day>04</day><month>1</month><year>2021</year><volume>1009</volume><fpage>1</fpage><lpage>28</lpage><pub-id pub-id-type="doi">10.3897/zookeys.1009.59205</pub-id></mixed-citation></tp:treatment-meta><tp:nomenclature><tp:taxon-name><object-id xmlns:xlink="http://www.w3.org/1999/xlink" content-type="arpha" xlink:type="simple">527C9FD8-8C85-5B6C-885D-6FD0EC2DC73A</object-id>
            <tp:taxon-name-part taxon-name-part-type="genus" reg="Cataglyphis">Cataglyphis</tp:taxon-name-part>
            <tp:taxon-name-part taxon-name-part-type="species" reg="fritillariae">fritillariae</tp:taxon-name-part>
            <object-id xmlns:xlink="http://www.w3.org/1999/xlink" content-type="zoobank" xlink:type="simple">http://zoobank.org/25117B97-D60C-4746-98AA-816D3C1259C3</object-id>
          </tp:taxon-name><tp:taxon-status xmlns:xlink="http://www.w3.org/1999/xlink" xlink:type="simple">sp. nov.</tp:taxon-status><xref ref-type="fig" rid="F5">Figs 9–10</xref><xref ref-type="fig" rid="F6">, 11</xref><xref ref-type="fig" rid="F7">, 12–14</xref><xref ref-type="fig" rid="F8">, 15–16</xref><xref ref-type="fig" rid="F14">, 28</xref></tp:nomenclature><tp:treatment-sec sec-type="type material" id="SECID0EBOAG"><title>Type material.</title><p><bold><italic>Holotype</italic></bold>: major worker (<ext-link xmlns:xlink="http://www.w3.org/1999/xlink" xlink:type="simple" ext-link-type="uri" xlink:href="http://data.antweb.org/specimen/CASENT0872299">CASENT0872299</ext-link>): IRAN, Chaharmahal Va | Bakhtiari, Koohrang | Dashte laleh, 2400 m || <named-content xmlns:xlink="http://www.w3.org/1999/xlink" content-type="dwc:verbatimCoordinates" xlink:type="simple"><named-content content-type="geo-json" specific-use="{&#34;type&#34;:&#34;Point&#34;,&#34;coordinates&#34;:[50.200200,32.588400]}" id="NCID0EUOAG" xlink:type="simple">32.5884 / 50.2002</named-content></named-content> | 25 V 2017 | A. Khalili-Moghadam || Collection L. Borowiec | <tp:taxon-name><tp:taxon-name-part taxon-name-part-type="family">Formicidae</tp:taxon-name-part></tp:taxon-name> | LBC-IR00069 (<abbrev xmlns:xlink="http://www.w3.org/1999/xlink" content-type="institution" xlink:title="Museum of Natural History, University of Wrocław, Poland" id="ABBRID0E5OAG" xlink:type="simple">MNHW</abbrev>); <bold><italic>paratypes</italic></bold>: 16 major, 11 medium and 43 minor workers (<ext-link xmlns:xlink="http://www.w3.org/1999/xlink" xlink:type="simple" ext-link-type="uri" xlink:href="http://data.antweb.org/specimen/CASENT0872300">CASENT0872300</ext-link>-<ext-link xmlns:xlink="http://www.w3.org/1999/xlink" xlink:type="simple" ext-link-type="uri" xlink:href="http://data.antweb.org/specimen/CASENT0872369">CASENT0872369</ext-link>): the same data as holotype (<abbrev xmlns:xlink="http://www.w3.org/1999/xlink" content-type="institution" xlink:title="Museum of Natural History, University of Wrocław, Poland" id="ABBRID0EQPAG" xlink:type="simple">MNHW</abbrev>, <named-content xmlns:xlink="http://www.w3.org/1999/xlink" content-type="dwc:institutional_code" xlink:type="simple">MHNG</named-content>, <named-content xmlns:xlink="http://www.w3.org/1999/xlink" content-type="dwc:institutional_code" xlink:type="simple">USMB</named-content>).</p></tp:treatment-sec><tp:treatment-sec sec-type="material" id="SECID0E6PAG"><title>Other material.</title><p>Two major and two minor workers: IRAN, Chaharmahal Va | Bakhtiari, Koohrang (Dashte | laleh), 25 IV 2017, 2400 m | leg. Khalili-Moghadam | <named-content xmlns:xlink="http://www.w3.org/1999/xlink" content-type="dwc:verbatimCoordinates" xlink:type="simple"><named-content content-type="geo-json" specific-use="{&#34;type&#34;:&#34;Point&#34;,&#34;coordinates&#34;:[50.200200,32.588600]}" id="NCID0EIQAG" xlink:type="simple">32.5886 / 50.2002</named-content></named-content> || Collection L. Borowiec | <tp:taxon-name><tp:taxon-name-part taxon-name-part-type="family">Formicidae</tp:taxon-name-part></tp:taxon-name> | LBC-IR00084 (<abbrev xmlns:xlink="http://www.w3.org/1999/xlink" content-type="institution" xlink:title="Museum of Natural History, University of Wrocław, Poland" id="ABBRID0ESQAG" xlink:type="simple">MNHW</abbrev>); 7 major workers: IRAN, Chaharmahal Va | Bakhtiari, Koohrang (Dashte | laleh), 25 IV 2017, 2391 m | leg. Khalili-Moghadam | <named-content xmlns:xlink="http://www.w3.org/1999/xlink" content-type="dwc:verbatimCoordinates" xlink:type="simple"><named-content content-type="geo-json" specific-use="{&#34;type&#34;:&#34;Point&#34;,&#34;coordinates&#34;:[50.200200,32.587500]}" id="NCID0E1QAG" xlink:type="simple">32.5875 / 50.2002</named-content></named-content> || Collection L. Borowiec | <tp:taxon-name><tp:taxon-name-part taxon-name-part-type="family">Formicidae</tp:taxon-name-part></tp:taxon-name> | LBC-IR00086 (<abbrev xmlns:xlink="http://www.w3.org/1999/xlink" content-type="institution" xlink:title="Museum of Natural History, University of Wrocław, Poland" id="ABBRID0EERAG" xlink:type="simple">MNHW</abbrev>); two major workers: IRAN, Chaharmahal Va | Bakhtiari, Koohrang (Soodejan) | 25 IV 2017, 2143 m | leg. Khalili-Moghadam | <named-content xmlns:xlink="http://www.w3.org/1999/xlink" content-type="dwc:verbatimCoordinates" xlink:type="simple"><named-content content-type="geo-json" specific-use="{&#34;type&#34;:&#34;Point&#34;,&#34;coordinates&#34;:[50.350500,32.542500]}" id="NCID0EMRAG" xlink:type="simple">32.5425 / 50.3505</named-content></named-content> || Collection L. Borowiec | <tp:taxon-name><tp:taxon-name-part taxon-name-part-type="family">Formicidae</tp:taxon-name-part></tp:taxon-name> | LBC-IR00087 (<abbrev xmlns:xlink="http://www.w3.org/1999/xlink" content-type="institution" xlink:title="Museum of Natural History, University of Wrocław, Poland" id="ABBRID0EWRAG" xlink:type="simple">MNHW</abbrev>); major worker: IRAN, Chaharmahal Va | Bakhtiari, Koohrang (Dashte | laleh), 25 IV 2017, 2400 m | leg. Khalili-Moghadam | <named-content xmlns:xlink="http://www.w3.org/1999/xlink" content-type="dwc:verbatimCoordinates" xlink:type="simple"><named-content content-type="geo-json" specific-use="{&#34;type&#34;:&#34;Point&#34;,&#34;coordinates&#34;:[50.200200,32.588600]}" id="NCID0E5RAG" xlink:type="simple">32.5886 / 50.2002</named-content></named-content> || Collection L. Borowiec | <tp:taxon-name><tp:taxon-name-part taxon-name-part-type="family">Formicidae</tp:taxon-name-part></tp:taxon-name> | LBC-IR00078 (<abbrev xmlns:xlink="http://www.w3.org/1999/xlink" content-type="institution" xlink:title="Museum of Natural History, University of Wrocław, Poland" id="ABBRID0EISAG" xlink:type="simple">MNHW</abbrev>).</p><fig id="F5" position="float" orientation="portrait"><object-id xmlns:xlink="http://www.w3.org/1999/xlink" content-type="doi" xlink:type="simple">10.3897/zookeys.1009.59205.figures9-10</object-id><object-id xmlns:xlink="http://www.w3.org/1999/xlink" content-type="arpha" xlink:type="simple">32E890F9-84F1-5AFC-9180-AE62B1D99448</object-id><label>Figures 9, 10.</label><caption><p>Major worker of <italic><tp:taxon-name><tp:taxon-name-part taxon-name-part-type="genus" reg="Cataglyphis">Cataglyphis</tp:taxon-name-part> <tp:taxon-name-part taxon-name-part-type="species" reg="fritillariae">fritillariae</tp:taxon-name-part></tp:taxon-name></italic> sp. nov. <bold>9</bold> dorsal <bold>10</bold> lateral. Scale bar 2 mm.</p></caption><graphic xmlns:xlink="http://www.w3.org/1999/xlink" xlink:href="zookeys-1009-001-g005.jpg" position="float" orientation="portrait" xlink:type="simple" id="oo_493713.jpg"><uri content-type="original_file" xlink:type="simple">https://binary.pensoft.net/fig/493713</uri></graphic></fig></tp:treatment-sec><tp:treatment-sec sec-type="diagnosis" id="SECID0EJTAG"><title>Diagnosis.</title><p><italic><tp:taxon-name><tp:taxon-name-part taxon-name-part-type="genus" reg="Cataglyphis">Cataglyphis</tp:taxon-name-part> <tp:taxon-name-part taxon-name-part-type="species" reg="fritillariae">fritillariae</tp:taxon-name-part></tp:taxon-name></italic> belongs to a group of large species with well-developed and dull body sculpture. Femora and tibiae covered with thick, dense, black, decumbent setae cluster this species with the <italic><tp:taxon-name><tp:taxon-name-part taxon-name-part-type="genus" reg="Cataglyphis">Cataglyphis</tp:taxon-name-part> <tp:taxon-name-part taxon-name-part-type="species" reg="setipes">setipes</tp:taxon-name-part></tp:taxon-name></italic> complex, while the shape of the petiolar node groups it with the <italic><tp:taxon-name><tp:taxon-name-part taxon-name-part-type="genus" reg="Cataglyphis">C.</tp:taxon-name-part> <tp:taxon-name-part taxon-name-part-type="species" reg="altisquamis">altisquamis</tp:taxon-name-part></tp:taxon-name></italic> complex. At first glance, <italic><tp:taxon-name><tp:taxon-name-part taxon-name-part-type="genus" reg="Cataglyphis">C.</tp:taxon-name-part> <tp:taxon-name-part taxon-name-part-type="species" reg="foreli">foreli</tp:taxon-name-part></tp:taxon-name></italic> appears similar to <italic><tp:taxon-name><tp:taxon-name-part taxon-name-part-type="genus" reg="Cataglyphis">C.</tp:taxon-name-part> <tp:taxon-name-part taxon-name-part-type="species" reg="fritillariae">fritillariae</tp:taxon-name-part></tp:taxon-name></italic>, but it differs by the trapezoidal profile of petiole, larger eyes, and lack of thick, black, decumbent setae on femora and tibia. <italic><tp:taxon-name><tp:taxon-name-part taxon-name-part-type="genus" reg="Cataglyphis">Cataglyphis</tp:taxon-name-part> <tp:taxon-name-part taxon-name-part-type="species" reg="kurdistanica">kurdistanica</tp:taxon-name-part></tp:taxon-name></italic> Pisarski has similar petiole and black decumbent setae on legs, but it can be separated by the bicolored body and the presence of a soldier caste. <italic><tp:taxon-name><tp:taxon-name-part taxon-name-part-type="genus" reg="Cataglyphis">Cataglyphis</tp:taxon-name-part> <tp:taxon-name-part taxon-name-part-type="species" reg="bucharica">bucharica</tp:taxon-name-part></tp:taxon-name></italic> also appears similar to <italic><tp:taxon-name><tp:taxon-name-part taxon-name-part-type="genus" reg="Cataglyphis">C.</tp:taxon-name-part> <tp:taxon-name-part taxon-name-part-type="species" reg="fritillariae">fritillariae</tp:taxon-name-part></tp:taxon-name></italic>, but it is readily recognized by reddish head and mesosoma, presence of numerous erect setae on propodeum, longer propodeal spiracle, and absence of thick, black, decumbent setae on femora. <italic><tp:taxon-name><tp:taxon-name-part taxon-name-part-type="genus" reg="Cataglyphis">Cataglyphis</tp:taxon-name-part> <tp:taxon-name-part taxon-name-part-type="species" reg="asiriensis">asiriensis</tp:taxon-name-part></tp:taxon-name></italic> Collingwood, known from the Asir Mountains (Kingdom of Saudi Arabia), has a similar petiole shape and the legs covered with black decumbent setae but it differs from <italic><tp:taxon-name><tp:taxon-name-part taxon-name-part-type="genus" reg="Cataglyphis">C.</tp:taxon-name-part> <tp:taxon-name-part taxon-name-part-type="species" reg="fritillariae">fritillariae</tp:taxon-name-part></tp:taxon-name></italic> by the presence of long, black, erect setae also present on the dorsal side of femora and tibiae, and more numerous black erect setae on the mesosoma. <italic><tp:taxon-name><tp:taxon-name-part taxon-name-part-type="genus" reg="Cataglyphis">Cataglyphis</tp:taxon-name-part> <tp:taxon-name-part taxon-name-part-type="species" reg="dejdaranensis">dejdaranensis</tp:taxon-name-part></tp:taxon-name></italic> sp. nov. is the most similar to <italic><tp:taxon-name><tp:taxon-name-part taxon-name-part-type="genus" reg="Cataglyphis">C.</tp:taxon-name-part> <tp:taxon-name-part taxon-name-part-type="species" reg="fritillariae">fritillariae</tp:taxon-name-part></tp:taxon-name></italic>, but it differs by the weakly sculptured gaster that has moderately shiny sides of gastral tergite I, petiolar node of major workers knob-shaped in profile, and more convex propodeum.</p></tp:treatment-sec><tp:treatment-sec sec-type="description" id="SECID0ETXAG"><title>Description.</title><p>Major worker (n = 15): <bold><italic>Measurements.</italic></bold><abbrev xmlns:xlink="http://www.w3.org/1999/xlink" xlink:title="head length" id="ABBRID0E3XAG" xlink:type="simple">HL</abbrev>: 2.435 (2.31–2.55); <abbrev xmlns:xlink="http://www.w3.org/1999/xlink" xlink:title="head width" id="ABBRID0EAYAG" xlink:type="simple">HW</abbrev>: 2.203 (2.10–2.33); <abbrev xmlns:xlink="http://www.w3.org/1999/xlink" xlink:title="scape length" id="ABBRID0EEYAG" xlink:type="simple">SL</abbrev>: 2.732 (2.63–2.90); <abbrev xmlns:xlink="http://www.w3.org/1999/xlink" xlink:title="pronotum width" id="ABBRID0EIYAG" xlink:type="simple">PW</abbrev>: 1.582 (1.50–1.69); <abbrev xmlns:xlink="http://www.w3.org/1999/xlink" xlink:title="propodeum length" id="ABBRID0EMYAG" xlink:type="simple">PRL</abbrev>: 1.430 (1.35–1.52); <abbrev xmlns:xlink="http://www.w3.org/1999/xlink" xlink:title="propodeal width" id="ABBRID0EQYAG" xlink:type="simple">PRW</abbrev>: 1.155 (1.07–1.260); <abbrev xmlns:xlink="http://www.w3.org/1999/xlink" xlink:title="petiole height" id="ABBRID0EUYAG" xlink:type="simple">PTH</abbrev>: 0.878 (0.78–1.11); <abbrev xmlns:xlink="http://www.w3.org/1999/xlink" xlink:title="petiole width" id="ABBRID0EYYAG" xlink:type="simple">PTW</abbrev>: 0.715 (0.66–0.78); <abbrev xmlns:xlink="http://www.w3.org/1999/xlink" xlink:title="Weber’s length" id="ABBRID0E3YAG" xlink:type="simple">WL</abbrev>: 3.777 (3.63–3.92); <abbrev xmlns:xlink="http://www.w3.org/1999/xlink" xlink:title="hind femur length" id="ABBRID0EAZAG" xlink:type="simple">HFL</abbrev>: 4.050 (3.76–4.27); <abbrev xmlns:xlink="http://www.w3.org/1999/xlink" xlink:title="cephalic index" id="ABBRID0EEZAG" xlink:type="simple">CI</abbrev>: 1.105 (1.064–1.123); <abbrev xmlns:xlink="http://www.w3.org/1999/xlink" xlink:title="scape index" id="ABBRID0EIZAG" xlink:type="simple">SI</abbrev>: 1.122 (1.113–1.137); <abbrev xmlns:xlink="http://www.w3.org/1999/xlink" xlink:title="petiole index" id="ABBRID0EMZAG" xlink:type="simple">PI</abbrev>: 1.292 (1.164–1.423); <abbrev xmlns:xlink="http://www.w3.org/1999/xlink" xlink:title="femur index" id="ABBRID0EQZAG" xlink:type="simple">FI</abbrev>: 1.072 (1.019–1.109). <bold><italic>Color.</italic></bold> Head, mesosoma and gaster uniformly black or black with indistinct brownish black spots with diffused borders. Legs uniformly black to brownish black. Antennae completely black or black with brownish black scape (Figs <xref ref-type="fig" rid="F5">9</xref>–<xref ref-type="fig" rid="F6">11</xref>). <bold><italic>Head.</italic></bold> Square; approximately 1.13× as long as wide; sides below eyes almost parallel, above eyes gently convex, posterior margin almost straight (Fig. <xref ref-type="fig" rid="F6">11</xref>). Anterior clypeal margin convex; without central impression; with a row of short black setae, and eight additional long black setae, the longest approximately as long as 0.6 length of clypeus; clypeal plate with a pair of long and black setae close to basal margin, and two pairs of similar setae close to anterior margin; sometimes clypeal plate with 1–3 additional short setae. Clypeus opalescent and densely microreticulated; covered with very sparse, short and adpressed hairs. Eyes large and oval, 1.3–1.4× as long as wide. Frontal carinae short; not extending beyond frontal lobes; interocular area with thin shiny line and 1–3 long black setae placed along each side of the line. Antennal fossa shallow, opalescent, densely microreticulated. Head opalescent and densely microreticulated; covered with sparse, short, adpressed hairs (Fig. <xref ref-type="fig" rid="F6">11</xref>). Ocellar region with three or four moderately long and black setae and often additional two or three shorter black setae; a transverse row of 4–8 black setae present above ocelli; area behind eyes with three or four yellowish to brown short setae; rest of frontal and lateral faces of head without erect setae; ventral side of the head with a dozen white to brown setae. Antennal scape long; in frontal view straight; 1.3× as long as width of the head; from base to apex slightly and gradually widened; its base without tooth; funiculus long; pedicel elongated, approximately 0.96× as long as segments II+III combined and 1.9× as long as segment II (Fig. <xref ref-type="fig" rid="F6">11</xref>). Surface of scape densely microsculptured and opalescent; covered with thick, dense, decumbent setae. Mandibles rounded; basally smooth and shiny; apical ¾ length with deep grooves; surface shiny with several long, white to brown setae; masticatory margin with four large teeth. <bold><italic>Mesosoma.</italic></bold> Long; 2.4× as long as wide; metanotal groove shallow (Fig. <xref ref-type="fig" rid="F5">10</xref>). Pronotum convex on sides. In lateral view promesonotum slightly arched in profile; propodeum positioned lower than promesonotum, moderately convex in lateral view (Fig. <xref ref-type="fig" rid="F5">10</xref>). Mesosoma opalescent and densely microreticulated; covered with sparse, short and adpressed hairs. Pronotum with 2–5 moderately long and black setae medially, sometimes with one or two short black setae close to its anterior and posterior margins; mesonotum with one or two moderately long and black setae in front of spiracles, sometimes with one or two short, black setae medially and anteriorly; propodeum dorsally with 4–7 long and black setae, and often two or three additional short setae; older specimens sometimes with setae completely to partly broken (Fig. <xref ref-type="fig" rid="F5">10</xref>). <bold><italic>Petiole.</italic></bold> Trapezoidal in profile; its anterior face mostly flat with only basal part convex; posterior face straight to slightly concave; dorsum flat; peduncle very short. Surface opalescent and microreticulated; covered with sparse, short and adpressed hairs; top of knob with 3–6 moderately long, black, erect setae (Fig. <xref ref-type="fig" rid="F7">12</xref>). In anterior view petiolar dorsum with distinct emargination medially. <bold><italic>Gaster.</italic></bold> Dull and distinctly microreticulated. Whole surface of gaster with short, sparse, adpressed hairs; tergite I in anterior part with 2–4 long, black setae; tergite II without a pair of black setae anteriorly; tergite III with 2–4 long and black setae centrally; in older specimens, setae usually broken (Fig. <xref ref-type="fig" rid="F8">16</xref>). Each of gastral sternites with three or four long, black, erect setae. <bold><italic>Legs.</italic></bold> Dorsal and lateral surfaces of femora and tibiae covered with thick, dense, black, decumbent setae; no white, adpressed setae on surface between black setae. Ventral surfaces of femora and tibiae with numerous long, black, suberect to erect, spiniform setae (Fig. <xref ref-type="fig" rid="F7">14</xref>).</p><fig id="F6" position="float" orientation="portrait"><object-id xmlns:xlink="http://www.w3.org/1999/xlink" content-type="doi" xlink:type="simple">10.3897/zookeys.1009.59205.figure11</object-id><object-id xmlns:xlink="http://www.w3.org/1999/xlink" content-type="arpha" xlink:type="simple">C74D684C-E357-51D0-9088-62995BD8505B</object-id><label>Figure 11.</label><caption><p>Major worker of <italic><tp:taxon-name><tp:taxon-name-part taxon-name-part-type="genus" reg="Cataglyphis">Cataglyphis</tp:taxon-name-part> <tp:taxon-name-part taxon-name-part-type="species" reg="fritillariae">fritillariae</tp:taxon-name-part></tp:taxon-name></italic> sp. nov., head and antennae. Scale bar 1 mm.</p></caption><graphic xmlns:xlink="http://www.w3.org/1999/xlink" xlink:href="zookeys-1009-001-g006.jpg" position="float" orientation="portrait" xlink:type="simple" id="oo_493714.jpg"><uri content-type="original_file" xlink:type="simple">https://binary.pensoft.net/fig/493714</uri></graphic></fig><p>Minor worker (n=15): <bold><italic>Measurements.</italic></bold><abbrev xmlns:xlink="http://www.w3.org/1999/xlink" xlink:title="head length" id="ABBRID0EP3AG" xlink:type="simple">HL</abbrev>: 1.240 (0.98–1.52); <abbrev xmlns:xlink="http://www.w3.org/1999/xlink" xlink:title="head width" id="ABBRID0ET3AG" xlink:type="simple">HW</abbrev>: 1.083 (0.87–1.32); <abbrev xmlns:xlink="http://www.w3.org/1999/xlink" xlink:title="scape length" id="ABBRID0EX3AG" xlink:type="simple">SL</abbrev>: 1.168 (0.84–1.57); <abbrev xmlns:xlink="http://www.w3.org/1999/xlink" xlink:title="pronotum width" id="ABBRID0E23AG" xlink:type="simple">PW</abbrev>: 0.753 (0.59–0.92); <abbrev xmlns:xlink="http://www.w3.org/1999/xlink" xlink:title="propodeum length" id="ABBRID0E63AG" xlink:type="simple">PRL</abbrev>: 0.692 (0.51–0.88); <abbrev xmlns:xlink="http://www.w3.org/1999/xlink" xlink:title="propodeal width" id="ABBRID0ED4AG" xlink:type="simple">PRW</abbrev>: 0.552 (0.44–0.69); <abbrev xmlns:xlink="http://www.w3.org/1999/xlink" xlink:title="petiole height" id="ABBRID0EH4AG" xlink:type="simple">PTH</abbrev>: 0.518 (0.40–0.61); <abbrev xmlns:xlink="http://www.w3.org/1999/xlink" xlink:title="petiole width" id="ABBRID0EL4AG" xlink:type="simple">PTW</abbrev>: 0.330 (0.27–0.45); <abbrev xmlns:xlink="http://www.w3.org/1999/xlink" xlink:title="Weber’s length" id="ABBRID0EP4AG" xlink:type="simple">WL</abbrev>: 1.818 (1.39–2.34); <abbrev xmlns:xlink="http://www.w3.org/1999/xlink" xlink:title="hind femur length" id="ABBRID0ET4AG" xlink:type="simple">HFL</abbrev>: 1.573 (1.10–2.20); <abbrev xmlns:xlink="http://www.w3.org/1999/xlink" xlink:title="cephalic index" id="ABBRID0EX4AG" xlink:type="simple">CI</abbrev>: 1.145 (1.126–1.173); <abbrev xmlns:xlink="http://www.w3.org/1999/xlink" xlink:title="scape index" id="ABBRID0E24AG" xlink:type="simple">SI</abbrev>: 0.935 (0.857–1.033); <abbrev xmlns:xlink="http://www.w3.org/1999/xlink" xlink:title="petiole index" id="ABBRID0E64AG" xlink:type="simple">PI</abbrev>: 1.606 (1.356–2.000); <abbrev xmlns:xlink="http://www.w3.org/1999/xlink" xlink:title="femur index" id="ABBRID0ED5AG" xlink:type="simple">FI</abbrev>: 0.858 (0.791–0.940).</p><p><bold><italic>Color.</italic></bold> Uniformly yellowish brown to brownish black. Antennae and legs yellowish brown to bright brown (Figs <xref ref-type="fig" rid="F8">15</xref>, <xref ref-type="fig" rid="F8">16</xref>). <bold><italic>Head.</italic></bold> Almost square; 1.15–1.17× as long as wide; sides below eyes almost parallel, behind eyes regularly convex, posterior margin of head convex. Sculpture and setation of the head similar as in major worker but with lower number of long setae. <bold><italic>Mesosoma.</italic></bold> Long; 2.4–2.5× as long as wide; metanotal groove shallow. Pronotum convex on sides. In lateral view promesonotum slightly arched in profile; propodeum positioned lower than promesonotum, its dorsum and posterior side slightly convex (Fig. <xref ref-type="fig" rid="F8">16</xref>). Whole mesosoma opalescent and densely microreticulated (Figs <xref ref-type="fig" rid="F8">15</xref>, <xref ref-type="fig" rid="F8">16</xref>). Whole mesosoma covered with dense, short, adpressed hair; pronotum with additional two or three black and erect setae; mesonotum and propodeum with additional one or two black and erect setae. <bold><italic>Petiole.</italic></bold> In form of thick scale; its anterior surface slightly convex; apex rounded and posterior surface almost flat; surface microreticulated and covered by sparse, short, adpressed hairs; dorsum with 1–3 black, moderately elongated and erect setae (Fig. <xref ref-type="fig" rid="F7">13</xref>). <bold><italic>Gaster.</italic></bold> Dull and distinctly microreticulated; tergites I and II with up to two black and erect setae; tergite III without or with a pair of black and erect setae close to its anterior margin; tergite IV with 2–4 erect setae; sternites with two or three black and erect setae; whole surface of gaster with short, adpressed hairs (Figs <xref ref-type="fig" rid="F8">15</xref>, <xref ref-type="fig" rid="F8">16</xref>). <bold><italic>Legs.</italic></bold> Dorsal and lateral surfaces of femora and tibiae covered with thick, dense, black, decumbent setae; no white, adpressed setae on surface between black setae. Ventral surfaces of femora and tibiae with numerous long, black, suberect to erect, spiniform setae.</p><fig id="F7" position="float" orientation="portrait"><object-id xmlns:xlink="http://www.w3.org/1999/xlink" content-type="doi" xlink:type="simple">10.3897/zookeys.1009.59205.figures12-14</object-id><object-id xmlns:xlink="http://www.w3.org/1999/xlink" content-type="arpha" xlink:type="simple">1D350C23-877F-5DC2-9E10-08936D14AC05</object-id><label>Figures 12–14.</label><caption><p><italic><tp:taxon-name><tp:taxon-name-part taxon-name-part-type="genus" reg="Cataglyphis">Cataglyphis</tp:taxon-name-part> <tp:taxon-name-part taxon-name-part-type="species" reg="fritillariae">fritillariae</tp:taxon-name-part></tp:taxon-name></italic> sp. nov. <bold>12</bold> petiole of major worker <bold>13</bold> petiole of minor worker <bold>14</bold> hind tibia (not in scale).</p></caption><graphic xmlns:xlink="http://www.w3.org/1999/xlink" xlink:href="zookeys-1009-001-g007.jpg" position="float" orientation="portrait" xlink:type="simple" id="oo_493715.jpg"><uri content-type="original_file" xlink:type="simple">https://binary.pensoft.net/fig/493715</uri></graphic></fig></tp:treatment-sec><tp:treatment-sec sec-type="biology" id="SECID0E2ABG"><title>Biology.</title><p>Little known, in Dashte laleh a nest was found under rocks in a grazing area (Fig. <xref ref-type="fig" rid="F13">25</xref>). The site was located on a small plateau (3600 hectares), between 2100–2600 m above sea level, and in May was predominantly overgrown by Snake’s head (<italic><tp:taxon-name><tp:taxon-name-part taxon-name-part-type="genus" reg="Fritillaria">Fritillaria</tp:taxon-name-part> <tp:taxon-name-part taxon-name-part-type="species" reg="imperialis">imperialis</tp:taxon-name-part></tp:taxon-name></italic> L.). Other common plants recorded from this locality were Milkvetch (<italic><tp:taxon-name><tp:taxon-name-part taxon-name-part-type="genus" reg="Astragalus">Astragalus</tp:taxon-name-part></tp:taxon-name></italic> spp.), Persian shallot (<italic><tp:taxon-name><tp:taxon-name-part taxon-name-part-type="genus" reg="Allium">Allium</tp:taxon-name-part> <tp:taxon-name-part taxon-name-part-type="species" reg="stipitatum">stipitatum</tp:taxon-name-part></tp:taxon-name></italic> Regel), and kheshk (<italic><tp:taxon-name><tp:taxon-name-part taxon-name-part-type="genus" reg="Daphne">Daphne</tp:taxon-name-part> <tp:taxon-name-part taxon-name-part-type="species" reg="mucronata">mucronata</tp:taxon-name-part></tp:taxon-name></italic> Royle). The species appears to be alpine, as all its collecting sites were placed on high altitude from 2143 to 2400 m.</p></tp:treatment-sec><tp:treatment-sec sec-type="etymology" id="SECID0ENCBG"><title>Etymology.</title><p>The species name <italic><tp:taxon-name><tp:taxon-name-part taxon-name-part-type="genus" reg="Cataglyphis"/><tp:taxon-name-part taxon-name-part-type="species" reg="fritillariae">fritillariae</tp:taxon-name-part></tp:taxon-name></italic> is named after the genitive singular case of the generic name of the Snake’s head <italic><tp:taxon-name><tp:taxon-name-part taxon-name-part-type="genus" reg="Fritillaria">Fritillaria</tp:taxon-name-part> <tp:taxon-name-part taxon-name-part-type="species" reg="imperialis">imperialis</tp:taxon-name-part></tp:taxon-name></italic> L., the dominant flower in Dashte laleh, the type locality of this ant species.</p><fig id="F8" position="float" orientation="portrait"><object-id xmlns:xlink="http://www.w3.org/1999/xlink" content-type="doi" xlink:type="simple">10.3897/zookeys.1009.59205.figures15-16</object-id><object-id xmlns:xlink="http://www.w3.org/1999/xlink" content-type="arpha" xlink:type="simple">A756A414-E22E-5858-845A-C7F87BCE6290</object-id><label>Figures 15, 16.</label><caption><p>Minor worker of <italic><tp:taxon-name><tp:taxon-name-part taxon-name-part-type="genus" reg="Cataglyphis">Cataglyphis</tp:taxon-name-part> <tp:taxon-name-part taxon-name-part-type="species" reg="fritillariae">fritillariae</tp:taxon-name-part></tp:taxon-name></italic> sp. nov. <bold>15</bold> dorsal <bold>16</bold> lateral. Scale bar 2 mm.</p></caption><graphic xmlns:xlink="http://www.w3.org/1999/xlink" xlink:href="zookeys-1009-001-g008.jpg" position="float" orientation="portrait" xlink:type="simple" id="oo_493716.jpg"><uri content-type="original_file" xlink:type="simple">https://binary.pensoft.net/fig/493716</uri></graphic></fig></tp:treatment-sec><tp:treatment-sec><!--Section generated to contain objects referenced in tp:taxon-treatment.--><fig id="F14" position="float" orientation="portrait"><object-id xmlns:xlink="http://www.w3.org/1999/xlink" content-type="doi" xlink:type="simple">10.3897/zookeys.1009.59205.figures27-34</object-id><object-id xmlns:xlink="http://www.w3.org/1999/xlink" content-type="arpha" xlink:type="simple">4AE1C944-548B-5B11-87C4-953CFE99E8B8</object-id><label>Figures 27–34.</label><caption><p>Photographs of members of the <italic><tp:taxon-name><tp:taxon-name-part taxon-name-part-type="genus" reg="Cataglyphis">Cataglyphis</tp:taxon-name-part> <tp:taxon-name-part taxon-name-part-type="species" reg="altisquamis">altisquamis</tp:taxon-name-part></tp:taxon-name></italic> species group. <italic><tp:taxon-name><tp:taxon-name-part taxon-name-part-type="genus" reg="Cataglyphis">C.</tp:taxon-name-part> <tp:taxon-name-part taxon-name-part-type="species" reg="asiriensis">asiriensis</tp:taxon-name-part></tp:taxon-name></italic> Collingwood <bold>27</bold> lateral <bold>28</bold> head (Michele Esposito, from <ext-link xmlns:xlink="http://www.w3.org/1999/xlink" xlink:type="simple" ext-link-type="uri" xlink:href="http://www.antweb.org">www.antweb.org</ext-link>), <italic><tp:taxon-name><tp:taxon-name-part taxon-name-part-type="genus" reg="Cataglyphis">C.</tp:taxon-name-part> <tp:taxon-name-part taxon-name-part-type="species" reg="bucharica">bucharica</tp:taxon-name-part></tp:taxon-name></italic> Emery <bold>29</bold> lateral <bold>30</bold> head (Zach Lieberman, from <ext-link xmlns:xlink="http://www.w3.org/1999/xlink" xlink:type="simple" ext-link-type="uri" xlink:href="http://www.antweb.org">www.antweb.org</ext-link>), <italic><tp:taxon-name><tp:taxon-name-part taxon-name-part-type="genus" reg="Cataglyphis">C.</tp:taxon-name-part> <tp:taxon-name-part taxon-name-part-type="species" reg="foreli">foreli</tp:taxon-name-part></tp:taxon-name></italic> (Ruzsky) <bold>31</bold> lateral <bold>32</bold> head (Zach Lieberman, from <ext-link xmlns:xlink="http://www.w3.org/1999/xlink" xlink:type="simple" ext-link-type="uri" xlink:href="http://www.antweb.org">www.antweb.org</ext-link>), <italic><tp:taxon-name><tp:taxon-name-part taxon-name-part-type="genus" reg="Cataglyphis">C.</tp:taxon-name-part> <tp:taxon-name-part taxon-name-part-type="species" reg="kurdistanica">kurdistanica</tp:taxon-name-part></tp:taxon-name></italic> Pisarski <bold>33</bold> lateral <bold>34</bold> head (Kate Martynova, from <ext-link xmlns:xlink="http://www.w3.org/1999/xlink" xlink:type="simple" ext-link-type="uri" xlink:href="http://www.antweb.org">www.antweb.org</ext-link>).</p></caption><graphic xmlns:xlink="http://www.w3.org/1999/xlink" xlink:href="zookeys-1009-001-g014.jpg" position="float" orientation="portrait" xlink:type="simple" id="oo_493722.jpg"><uri content-type="original_file" xlink:type="simple">https://binary.pensoft.net/fig/493722</uri></graphic></fig><fig id="F13" position="float" orientation="portrait"><object-id xmlns:xlink="http://www.w3.org/1999/xlink" content-type="doi" xlink:type="simple">10.3897/zookeys.1009.59205.figures25-26</object-id><object-id xmlns:xlink="http://www.w3.org/1999/xlink" content-type="arpha" xlink:type="simple">548F229D-3482-5707-A7E2-DC2103DAD0A0</object-id><label>Figures 25, 26.</label><caption><p>Nest of <italic><tp:taxon-name><tp:taxon-name-part taxon-name-part-type="genus" reg="Cataglyphis">Cataglyphis</tp:taxon-name-part> <tp:taxon-name-part taxon-name-part-type="species" reg="fritillariae">fritillariae</tp:taxon-name-part></tp:taxon-name></italic> under a large stone at the Dashte laleh site (<bold>25)</bold> Locality Cheri (<bold>26)</bold>.</p></caption><graphic xmlns:xlink="http://www.w3.org/1999/xlink" xlink:href="zookeys-1009-001-g013.jpg" position="float" orientation="portrait" xlink:type="simple" id="oo_493721.jpg"><uri content-type="original_file" xlink:type="simple">https://binary.pensoft.net/fig/493721</uri></graphic></fig></tp:treatment-sec></tp:taxon-treatment>
