# Supplementary material for: Three new species of Cataglyphis Foerster, 1850 (Hymenoptera, Formicidae) from Iran
Source: Zookeys. 2021 Jan 4;1009:1–28. doi: 10.3897/zookeys.1009.59205 (PMC7801370; doi:10.3897/zookeys.1009.59205)
Supplement: XML Treatment for Cataglyphis dejdaranensis [file zookeys.1009.59205-treatment3.xml]

<!DOCTYPE tp:taxon-treatment
  PUBLIC "-//TaxonX//DTD Taxonomic Treatment Publishing DTD v0 20100105//EN" "tax-treatment-NSO.dtd">
<tp:taxon-treatment xmlns:tp="http://www.plazi.org/taxpub"><tp:treatment-meta><kwd-group><label>Taxon classification</label><kwd><named-content xmlns:xlink="http://www.w3.org/1999/xlink" content-type="kingdom">Animalia</named-content></kwd><kwd><named-content xmlns:xlink="http://www.w3.org/1999/xlink" content-type="order">Hymenoptera</named-content></kwd><kwd><named-content xmlns:xlink="http://www.w3.org/1999/xlink" content-type="family">Formicidae</named-content></kwd></kwd-group><mixed-citation publication-type="journal"><person-group><name><surname>Khalili-Moghadam</surname><given-names>Arsalan</given-names></name><name><surname>Salata</surname><given-names>Sebastian</given-names></name><name><surname>Borowiec</surname><given-names>Lech</given-names></name></person-group><article-title>Three new species of <italic><tp:taxon-name><tp:taxon-name-part taxon-name-part-type="genus" reg="Cataglyphis">Cataglyphis</tp:taxon-name-part></tp:taxon-name></italic> Foerster, 1850 (<tp:taxon-name><tp:taxon-name-part taxon-name-part-type="order">Hymenoptera</tp:taxon-name-part></tp:taxon-name>, <tp:taxon-name><tp:taxon-name-part taxon-name-part-type="family">Formicidae</tp:taxon-name-part></tp:taxon-name>) from Iran</article-title><source>Zookeys</source><day>04</day><month>1</month><year>2021</year><volume>1009</volume><fpage>1</fpage><lpage>28</lpage><pub-id pub-id-type="doi">10.3897/zookeys.1009.59205</pub-id></mixed-citation></tp:treatment-meta><tp:nomenclature><tp:taxon-name><object-id xmlns:xlink="http://www.w3.org/1999/xlink" content-type="arpha" xlink:type="simple">2B38ACA9-B8E9-5EDC-BFE7-E19EF3CFB2CD</object-id>
            <tp:taxon-name-part taxon-name-part-type="genus" reg="Cataglyphis">Cataglyphis</tp:taxon-name-part>
            <tp:taxon-name-part taxon-name-part-type="species" reg="dejdaranensis">dejdaranensis</tp:taxon-name-part>
            <object-id xmlns:xlink="http://www.w3.org/1999/xlink" content-type="zoobank" xlink:type="simple">http://zoobank.org/31D1EF27-49CB-4218-8A8A-AD5706CF4421</object-id>
          </tp:taxon-name><tp:taxon-status xmlns:xlink="http://www.w3.org/1999/xlink" xlink:type="simple">sp. nov.</tp:taxon-status><xref ref-type="fig" rid="F9">Figs 17–18</xref><xref ref-type="fig" rid="F10">, 19</xref><xref ref-type="fig" rid="F11">, 20–22</xref><xref ref-type="fig" rid="F12">, 23, 24</xref><xref ref-type="fig" rid="F13">, 25–26</xref></tp:nomenclature><tp:treatment-sec sec-type="type material" id="SECID0EAGBG"><title>Type material.</title><p><bold><italic>Holotype</italic></bold>: major worker (<ext-link xmlns:xlink="http://www.w3.org/1999/xlink" xlink:type="simple" ext-link-type="uri" xlink:href="http://data.antweb.org/specimen/CASENT0872370">CASENT0872370</ext-link>): IRAN, Chaharmahal Va | Bakhtiari, Koohrang (Cheri) | 2 VI 2017, 2778 m | leg. Khalili-Moghadam | <named-content xmlns:xlink="http://www.w3.org/1999/xlink" content-type="dwc:verbatimCoordinates" xlink:type="simple"><named-content content-type="geo-json" specific-use="{&#34;type&#34;:&#34;Point&#34;,&#34;coordinates&#34;:[50.175200,32.168600]}" id="NCID0ETGBG" xlink:type="simple">32.1686 / 50.1752</named-content></named-content> || Collection L. Borowiec | <tp:taxon-name><tp:taxon-name-part taxon-name-part-type="family">Formicidae</tp:taxon-name-part></tp:taxon-name> | LBC-IR00088 (<abbrev xmlns:xlink="http://www.w3.org/1999/xlink" content-type="institution" xlink:title="Museum of Natural History, University of Wrocław, Poland" id="ABBRID0E4GBG" xlink:type="simple">MNHW</abbrev>); <bold><italic>paratypes</italic></bold>: one major and two minor workers (<ext-link xmlns:xlink="http://www.w3.org/1999/xlink" xlink:type="simple" ext-link-type="uri" xlink:href="http://data.antweb.org/specimen/CASENT0872371">CASENT0872371</ext-link>–<ext-link xmlns:xlink="http://www.w3.org/1999/xlink" xlink:type="simple" ext-link-type="uri" xlink:href="http://data.antweb.org/specimen/CASENT0872373">CASENT0872373</ext-link>): the same data as holotype (<named-content xmlns:xlink="http://www.w3.org/1999/xlink" content-type="dwc:institutional_code" xlink:type="simple">MHNG</named-content>, <abbrev xmlns:xlink="http://www.w3.org/1999/xlink" content-type="institution" xlink:title="Museum of Natural History, University of Wrocław, Poland" id="ABBRID0EUHBG" xlink:type="simple">MNHW</abbrev>); <bold><italic>paratypes</italic></bold>: four major and two minor workers (<ext-link xmlns:xlink="http://www.w3.org/1999/xlink" xlink:type="simple" ext-link-type="uri" xlink:href="http://data.antweb.org/specimen/CASENT0872374">CASENT0872374</ext-link>–<ext-link xmlns:xlink="http://www.w3.org/1999/xlink" xlink:type="simple" ext-link-type="uri" xlink:href="http://data.antweb.org/specimen/CASENT0872379">CASENT0872379</ext-link>): IRAN, Chaharmahal Va | Bakhtiari, Koohrang (Dejdaran | valley) 2 VI 2017, 2319 m | leg. Khalili-Moghadam | <named-content xmlns:xlink="http://www.w3.org/1999/xlink" content-type="dwc:verbatimCoordinates" xlink:type="simple"><named-content content-type="geo-json" specific-use="{&#34;type&#34;:&#34;Point&#34;,&#34;coordinates&#34;:[50.207500,32.195500]}" id="NCID0EJIBG" xlink:type="simple">32.1955 / 50.2075</named-content></named-content> || Collection L. Borowiec | <tp:taxon-name><tp:taxon-name-part taxon-name-part-type="family">Formicidae</tp:taxon-name-part></tp:taxon-name> | LBC-IR00076 (<abbrev xmlns:xlink="http://www.w3.org/1999/xlink" content-type="institution" xlink:title="Museum of Natural History, University of Wrocław, Poland" id="ABBRID0ETIBG" xlink:type="simple">MNHW</abbrev>).</p><fig id="F9" position="float" orientation="portrait"><object-id xmlns:xlink="http://www.w3.org/1999/xlink" content-type="doi" xlink:type="simple">10.3897/zookeys.1009.59205.figures17-18</object-id><object-id xmlns:xlink="http://www.w3.org/1999/xlink" content-type="arpha" xlink:type="simple">2043F0D4-5E60-56EE-ABDB-A3CC5005FD50</object-id><label>Figures 17, 18.</label><caption><p>Major worker of <italic><tp:taxon-name><tp:taxon-name-part taxon-name-part-type="genus" reg="Cataglyphis">Cataglyphis</tp:taxon-name-part> <tp:taxon-name-part taxon-name-part-type="species" reg="dejdaranensis">dejdaranensis</tp:taxon-name-part></tp:taxon-name></italic> sp. nov. <bold>17</bold> dorsal <bold>18</bold> lateral. Scale bar 2 mm.</p></caption><graphic xmlns:xlink="http://www.w3.org/1999/xlink" xlink:href="zookeys-1009-001-g009.jpg" position="float" orientation="portrait" xlink:type="simple" id="oo_493717.jpg"><uri content-type="original_file" xlink:type="simple">https://binary.pensoft.net/fig/493717</uri></graphic></fig></tp:treatment-sec><tp:treatment-sec sec-type="diagnosis" id="SECID0EUJBG"><title>Diagnosis.</title><p><italic><tp:taxon-name><tp:taxon-name-part taxon-name-part-type="genus" reg="Cataglyphis">Cataglyphis</tp:taxon-name-part> <tp:taxon-name-part taxon-name-part-type="species" reg="dejdaranensis">dejdaranensis</tp:taxon-name-part></tp:taxon-name></italic> belongs to the group of large species with well-developed and dull body sculpture. Femora and tibiae covered with thick, dense, black, decumbent setae cluster this species with the <italic><tp:taxon-name><tp:taxon-name-part taxon-name-part-type="genus" reg="Cataglyphis">Cataglyphis</tp:taxon-name-part> <tp:taxon-name-part taxon-name-part-type="species" reg="setipes">setipes</tp:taxon-name-part></tp:taxon-name></italic> complex, and the shape of the petiolar node groups it with the <italic><tp:taxon-name><tp:taxon-name-part taxon-name-part-type="genus" reg="Cataglyphis">C.</tp:taxon-name-part> <tp:taxon-name-part taxon-name-part-type="species" reg="altisquamis">altisquamis</tp:taxon-name-part></tp:taxon-name></italic> complex. From all species of the <italic><tp:taxon-name><tp:taxon-name-part taxon-name-part-type="genus" reg="Cataglyphis">C.</tp:taxon-name-part> <tp:taxon-name-part taxon-name-part-type="species" reg="setipes">setipes</tp:taxon-name-part></tp:taxon-name></italic> complex, <italic><tp:taxon-name><tp:taxon-name-part taxon-name-part-type="genus" reg="Cataglyphis">C.</tp:taxon-name-part> <tp:taxon-name-part taxon-name-part-type="species" reg="dejdaranensis">dejdaranensis</tp:taxon-name-part></tp:taxon-name></italic> differs in a knob-shaped petiole, which is not forming a spherical node; from all species of the <italic><tp:taxon-name><tp:taxon-name-part taxon-name-part-type="genus" reg="Cataglyphis">C.</tp:taxon-name-part> <tp:taxon-name-part taxon-name-part-type="species" reg="altisquamis">altisquamis</tp:taxon-name-part></tp:taxon-name></italic> complex, <italic><tp:taxon-name><tp:taxon-name-part taxon-name-part-type="genus" reg="Cataglyphis">C.</tp:taxon-name-part> <tp:taxon-name-part taxon-name-part-type="species" reg="dejdaranensis">dejdaranensis</tp:taxon-name-part></tp:taxon-name></italic> differs in a weak microsculpture of gaster of which at least sides are visibly shiny. <italic><tp:taxon-name><tp:taxon-name-part taxon-name-part-type="genus" reg="Cataglyphis">Cataglyphis</tp:taxon-name-part> <tp:taxon-name-part taxon-name-part-type="species" reg="dejdaranensis">dejdaranensis</tp:taxon-name-part></tp:taxon-name></italic> has the least sculpted gaster within all large species with well-developed body microsculpture. At first glance, <italic><tp:taxon-name><tp:taxon-name-part taxon-name-part-type="genus" reg="Cataglyphis">C.</tp:taxon-name-part> <tp:taxon-name-part taxon-name-part-type="species" reg="foreli">foreli</tp:taxon-name-part></tp:taxon-name></italic> appears similar to <italic><tp:taxon-name><tp:taxon-name-part taxon-name-part-type="genus" reg="Cataglyphis">C.</tp:taxon-name-part> <tp:taxon-name-part taxon-name-part-type="species" reg="dejdaranensis">dejdaranensis</tp:taxon-name-part></tp:taxon-name></italic>, but it differs in larger eyes, and femora and tibia lacking thick, black, decumbent setae. <italic><tp:taxon-name><tp:taxon-name-part taxon-name-part-type="genus" reg="Cataglyphis">Cataglyphis</tp:taxon-name-part> <tp:taxon-name-part taxon-name-part-type="species" reg="kurdistanica">kurdistanica</tp:taxon-name-part></tp:taxon-name></italic> Pisarski has similarly shaped petiole and legs with black decumbent setae, but it differs in bicolored body and presence of the soldier caste. <italic><tp:taxon-name><tp:taxon-name-part taxon-name-part-type="genus" reg="Cataglyphis">Cataglyphis</tp:taxon-name-part> <tp:taxon-name-part taxon-name-part-type="species" reg="bucharica">bucharica</tp:taxon-name-part></tp:taxon-name></italic> also appears similar to <italic><tp:taxon-name><tp:taxon-name-part taxon-name-part-type="genus" reg="Cataglyphis">C.</tp:taxon-name-part> <tp:taxon-name-part taxon-name-part-type="species" reg="dejdaranensis">dejdaranensis</tp:taxon-name-part></tp:taxon-name></italic> but it differs in reddish head and mesosoma, numerous erect setae on propodeum, longer propodeal spiracle, and femora and tibia lacking thick, black, decumbent setae. <italic><tp:taxon-name><tp:taxon-name-part taxon-name-part-type="genus" reg="Cataglyphis">Cataglyphis</tp:taxon-name-part> <tp:taxon-name-part taxon-name-part-type="species" reg="fritillariae">fritillariae</tp:taxon-name-part></tp:taxon-name></italic> sp. nov. is the most similar to <italic><tp:taxon-name><tp:taxon-name-part taxon-name-part-type="genus" reg="Cataglyphis">C.</tp:taxon-name-part> <tp:taxon-name-part taxon-name-part-type="species" reg="dejdaranensis">dejdaranensis</tp:taxon-name-part></tp:taxon-name></italic>, but differs in strongly sculptured gaster, petiolar node of major workers trapezoidal in profile, and less convex propodeum.</p></tp:treatment-sec><tp:treatment-sec sec-type="description" id="SECID0E6OBG"><title>Description.</title><p>Major worker (n = 6): <bold><italic>Measurements.</italic></bold><abbrev xmlns:xlink="http://www.w3.org/1999/xlink" xlink:title="head length" id="ABBRID0EIPBG" xlink:type="simple">HL</abbrev>: 2.197 (2.07–2.14); <abbrev xmlns:xlink="http://www.w3.org/1999/xlink" xlink:title="head width" id="ABBRID0EMPBG" xlink:type="simple">HW</abbrev>: 1.970 (1.85–2.12); <abbrev xmlns:xlink="http://www.w3.org/1999/xlink" xlink:title="scape length" id="ABBRID0EQPBG" xlink:type="simple">SL</abbrev>: 2.413 (2.25–2.64); <abbrev xmlns:xlink="http://www.w3.org/1999/xlink" xlink:title="pronotum width" id="ABBRID0EUPBG" xlink:type="simple">PW</abbrev>: 1.350 (1.25–1.46); <abbrev xmlns:xlink="http://www.w3.org/1999/xlink" xlink:title="propodeum length" id="ABBRID0EYPBG" xlink:type="simple">PRL</abbrev>: 1.178 (1.08–1.32); <abbrev xmlns:xlink="http://www.w3.org/1999/xlink" xlink:title="propodeal width" id="ABBRID0E3PBG" xlink:type="simple">PRW</abbrev>: 0.998 (0.93–1.09); <abbrev xmlns:xlink="http://www.w3.org/1999/xlink" xlink:title="petiole height" id="ABBRID0EAQBG" xlink:type="simple">PTH</abbrev>: 0.877 (0.78–0.94); <abbrev xmlns:xlink="http://www.w3.org/1999/xlink" xlink:title="petiole width" id="ABBRID0EEQBG" xlink:type="simple">PTW</abbrev>: 0.452 (0.42–0.49); <abbrev xmlns:xlink="http://www.w3.org/1999/xlink" xlink:title="Weber’s length" id="ABBRID0EIQBG" xlink:type="simple">WL</abbrev>: 3.263 (3.05–3.48); <abbrev xmlns:xlink="http://www.w3.org/1999/xlink" xlink:title="hind femur length" id="ABBRID0EMQBG" xlink:type="simple">HFL</abbrev>: 3.402 (3.13–3.69); <abbrev xmlns:xlink="http://www.w3.org/1999/xlink" xlink:title="cephalic index" id="ABBRID0EQQBG" xlink:type="simple">CI</abbrev>: 1.117 (1.085–1.141); <abbrev xmlns:xlink="http://www.w3.org/1999/xlink" xlink:title="scape index" id="ABBRID0EUQBG" xlink:type="simple">SI</abbrev>: 1.098 (1.064–1.131); <abbrev xmlns:xlink="http://www.w3.org/1999/xlink" xlink:title="petiole index" id="ABBRID0EYQBG" xlink:type="simple">PI</abbrev>: 1.945 (1.694–2.163); <abbrev xmlns:xlink="http://www.w3.org/1999/xlink" xlink:title="femur index" id="ABBRID0E3QBG" xlink:type="simple">FI</abbrev>: 1.042 (1.024–1.098). <bold><italic>Color.</italic></bold> Head, mesosoma and gaster completely black or head anteriorly, and pronotum and mesosoma on lateral sides with indistinct brownish black spots of diffused borders. Legs completely black or black-brown with tarsi sometimes slightly paler than femora and tibiae. Antennae completely black (Figs <xref ref-type="fig" rid="F9">17</xref>–<xref ref-type="fig" rid="F10">19</xref>, <xref ref-type="fig" rid="F12">23</xref>, <xref ref-type="fig" rid="F12">24</xref>). <bold><italic>Head.</italic></bold> Square; approximately 1.12× as long as wide; sides below eyes almost parallel, above eyes gently convex, posterior margin almost straight (Fig. <xref ref-type="fig" rid="F10">19</xref>). Anterior margin of the clypeus convex; without central impression; with a row of short black setae, and eight longer black setae, the longest as long as 0.6 length of clypeus; clypeal plate with a pair of long and black setae centrally and a pair of similar setae basally. Clypeus opalescent and densely microreticulated; covered with sparse, short and adpressed hairs. Eyes large and oval; approximately 1.2× as long as wide. Frontal carinae short, not extending beyond frontal lobes; interocular area with thin shiny line and two or three long black setae along each of its sides. Antennal fossa shallow, opalescent, densely microreticulated. Head opalescent and densely microreticulated; covered with sparse, short, adpressed hairs (Fig. <xref ref-type="fig" rid="F10">19</xref>). Ocellar region with group of 2–4 moderately long black setae; posterior angles with two or three long and 1–3 short black setae; rest of frontal and lateral faces of head without erect setae; ventral side of the head with a dozen white to brown setae. Antennal scape long; in frontal view straight; 1.1× as long as width of the head; its base without tooth; from base to apex slightly and gradually widening; funiculus long; pedicel elongated, approximately 0.85× as long as segments II and III combined and 1.7× as long as segment II (Fig. <xref ref-type="fig" rid="F10">19</xref>). Surface of scape densely microsculptured, opalescent; covered with thick, dense, decumbent setae. Mandibles rounded; basally smooth and shiny; apical half with deep grooves; surface shiny with several long white setae; masticatory margin with four large teeth. <bold><italic>Mesosoma.</italic></bold> Long, 2.2× as long as wide; metanotal groove shallow. Pronotum convex on sides. In lateral view promesonotum slightly arched in profile, propodeum positioned lower than promesonotum; distinctly convex in lateral view (Figs <xref ref-type="fig" rid="F12">24</xref>, <xref ref-type="fig" rid="F13">25</xref>). Mesosoma opalescent and densely microreticulated; covered with sparse, short and adpressed hairs. Pronotum posteriorly with 2–4 moderately long and black setae; and anteriorly with 2–4 short black setae; sometimes setae broken or missing; mesonotum with up to two moderately long and black setae close to the anterior margin and usually two black setae close to the median groove; propodeum apically with 1–4 short, black setae; sometimes mesonotal and propodeal setae broken. <bold><italic>Petiole.</italic></bold> In form of knob; its anterior face distinctly convex; posterior face only slightly convex and dorsum regularly rounded; peduncle short. Surface opalescent and densely microreticulated; covered with dense, short, adpressed hairs; dorsum of knob with 3–5 very short, black, erect setae. <bold><italic>Gaster.</italic></bold> Finely microreticulated and moderately shiny; gastral segment I and lateral sides of remaining segments appear distinctly shinier than remaining parts of gaster. Whole surface of gaster with short, sparse, adpressed hairs; tergites I and II without erect setae; tergite III with one or two long black setae centrally and close to anterior margin, and up to one setae at lateral margin; tergite IV in younger specimens with four long black setae on each side; in older specimens setae usually broken (Fig. <xref ref-type="fig" rid="F12">24</xref>). Each of gastral sternites with three or four long, black, erect setae. <bold><italic>Legs.</italic></bold> Dorsal and lateral surfaces of femora and tibiae covered with thick, dense, black decumbent setae; no white adpressed setae on surface between black setae. Ventral surfaces of femora and tibiae with numerous long, black, suberect to erect setae.</p><fig id="F10" position="float" orientation="portrait"><object-id xmlns:xlink="http://www.w3.org/1999/xlink" content-type="doi" xlink:type="simple">10.3897/zookeys.1009.59205.figure19</object-id><object-id xmlns:xlink="http://www.w3.org/1999/xlink" content-type="arpha" xlink:type="simple">78E11E69-D1B2-5EA3-AAEC-A91DAEF7CEC5</object-id><label>Figure 19.</label><caption><p>Major worker of <italic><tp:taxon-name><tp:taxon-name-part taxon-name-part-type="genus" reg="Cataglyphis">Cataglyphis</tp:taxon-name-part> <tp:taxon-name-part taxon-name-part-type="species" reg="dejdaranensis">dejdaranensis</tp:taxon-name-part></tp:taxon-name></italic> sp. nov., head and antennae. Scale bar 1 mm.</p></caption><graphic xmlns:xlink="http://www.w3.org/1999/xlink" xlink:href="zookeys-1009-001-g010.jpg" position="float" orientation="portrait" xlink:type="simple" id="oo_493718.jpg"><uri content-type="original_file" xlink:type="simple">https://binary.pensoft.net/fig/493718</uri></graphic></fig><p>Minor worker (n = 4): <bold><italic>Measurements.</italic></bold><abbrev xmlns:xlink="http://www.w3.org/1999/xlink" xlink:title="head length" id="ABBRID0EXTBG" xlink:type="simple">HL</abbrev>: 1.575 (1.39–1.71); <abbrev xmlns:xlink="http://www.w3.org/1999/xlink" xlink:title="head width" id="ABBRID0E2TBG" xlink:type="simple">HW</abbrev>: 1.373 (1.19–1.53); <abbrev xmlns:xlink="http://www.w3.org/1999/xlink" xlink:title="scape length" id="ABBRID0E6TBG" xlink:type="simple">SL</abbrev>: 1.593 (1.35–1.85); <abbrev xmlns:xlink="http://www.w3.org/1999/xlink" xlink:title="pronotum width" id="ABBRID0EDUBG" xlink:type="simple">PW</abbrev>: 0.948 (0.83–1.04); <abbrev xmlns:xlink="http://www.w3.org/1999/xlink" xlink:title="propodeum length" id="ABBRID0EHUBG" xlink:type="simple">PRL</abbrev>: 0.860 (0.76–0.96); <abbrev xmlns:xlink="http://www.w3.org/1999/xlink" xlink:title="propodeal width" id="ABBRID0ELUBG" xlink:type="simple">PRW</abbrev>: 0.700 (0.62–0.77); <abbrev xmlns:xlink="http://www.w3.org/1999/xlink" xlink:title="petiole height" id="ABBRID0EPUBG" xlink:type="simple">PTH</abbrev>: 0.595 (0.54–0.65); <abbrev xmlns:xlink="http://www.w3.org/1999/xlink" xlink:title="petiole width" id="ABBRID0ETUBG" xlink:type="simple">PTW</abbrev>: 0.330 (0.28–0.35); <abbrev xmlns:xlink="http://www.w3.org/1999/xlink" xlink:title="Weber’s length" id="ABBRID0EXUBG" xlink:type="simple">WL</abbrev>: 2.303 (2.02–2.48); <abbrev xmlns:xlink="http://www.w3.org/1999/xlink" xlink:title="hind femur length" id="ABBRID0E2UBG" xlink:type="simple">HFL</abbrev>: 2.185 (1.81–2.53); <abbrev xmlns:xlink="http://www.w3.org/1999/xlink" xlink:title="cephalic index" id="ABBRID0E6UBG" xlink:type="simple">CI</abbrev>: 1.149 (1.118–1.168); <abbrev xmlns:xlink="http://www.w3.org/1999/xlink" xlink:title="scape index" id="ABBRID0EDVBG" xlink:type="simple">SI</abbrev>: 1.009 (0.971–1.082); <abbrev xmlns:xlink="http://www.w3.org/1999/xlink" xlink:title="petiole index" id="ABBRID0EHVBG" xlink:type="simple">PI</abbrev>: 1.808 (1.647–1.929); <abbrev xmlns:xlink="http://www.w3.org/1999/xlink" xlink:title="femur index" id="ABBRID0ELVBG" xlink:type="simple">FI</abbrev>: 0.946 (0.896–1.020).</p><p><bold><italic>Color.</italic></bold> Slightly paler than major workers; head, mesosoma and gaster mostly brown to dark brown; upper part of head, propodeum and gaster usually blackish brown but never black; transition from brown to blackish brown diffused. Antennae and legs brown to almost black, legs brown to dark brown (Figs <xref ref-type="fig" rid="F12">23</xref>, <xref ref-type="fig" rid="F12">24</xref>). <bold><italic>Body.</italic></bold> Morphological characters similar to these of major worker except petiole which appears as a very thick scale; approximately 2× as high as broad, with anterior surface only slightly convex and posterior surface flat, and with only rudiment of peduncle (Fig. <xref ref-type="fig" rid="F11">21</xref>). Dorsal surface of gastral tergites I and II without erect setae; tergite III without or with only a pair of erect setae; tergite IV with two or four setae. Sternites setose as in major worker. Legs generally similarly setose as in major workers except fewer suberect and erect black setae on ventral sides of femora and tibiae. Head slightly longer and scape slightly shorter than in major workers.</p><fig id="F11" position="float" orientation="portrait"><object-id xmlns:xlink="http://www.w3.org/1999/xlink" content-type="doi" xlink:type="simple">10.3897/zookeys.1009.59205.figures20-22</object-id><object-id xmlns:xlink="http://www.w3.org/1999/xlink" content-type="arpha" xlink:type="simple">B287887A-7F86-5E1F-A134-9B7E8D91F19C</object-id><label>Figures 20–22.</label><caption><p><italic><tp:taxon-name><tp:taxon-name-part taxon-name-part-type="genus" reg="Cataglyphis">Cataglyphis</tp:taxon-name-part> <tp:taxon-name-part taxon-name-part-type="species" reg="dejdaranensis">dejdaranensis</tp:taxon-name-part></tp:taxon-name></italic> sp. nov. <bold>20</bold> petiole of major worker <bold>21</bold> petiole of minor worker <bold>22</bold> hind tibia (not in scale).</p></caption><graphic xmlns:xlink="http://www.w3.org/1999/xlink" xlink:href="zookeys-1009-001-g011.jpg" position="float" orientation="portrait" xlink:type="simple" id="oo_493719.jpg"><uri content-type="original_file" xlink:type="simple">https://binary.pensoft.net/fig/493719</uri></graphic></fig><fig id="F12" position="float" orientation="portrait"><object-id xmlns:xlink="http://www.w3.org/1999/xlink" content-type="doi" xlink:type="simple">10.3897/zookeys.1009.59205.figures23-24</object-id><object-id xmlns:xlink="http://www.w3.org/1999/xlink" content-type="arpha" xlink:type="simple">29E38F77-9471-5068-BD7C-4128A85F6C7E</object-id><label>Figures 23, 24.</label><caption><p>Minor worker of <italic><tp:taxon-name><tp:taxon-name-part taxon-name-part-type="genus" reg="Cataglyphis">Cataglyphis</tp:taxon-name-part> <tp:taxon-name-part taxon-name-part-type="species" reg="dejdaranensis">dejdaranensis</tp:taxon-name-part></tp:taxon-name></italic> sp. nov. <bold>23</bold> dorsal <bold>24</bold> lateral. Scale bar 2 mm.</p></caption><graphic xmlns:xlink="http://www.w3.org/1999/xlink" xlink:href="zookeys-1009-001-g012.jpg" position="float" orientation="portrait" xlink:type="simple" id="oo_493720.jpg"><uri content-type="original_file" xlink:type="simple">https://binary.pensoft.net/fig/493720</uri></graphic></fig></tp:treatment-sec><tp:treatment-sec sec-type="biology" id="SECID0E6XBG"><title>Biology.</title><p>Little known. On the locality Cheri, specimens were collected in a mountain grazing area overgrown by grass, and on the locality Dejdaran Valley ants were found on mountain pastures with scant vegetation (Fig. <xref ref-type="fig" rid="F13">26</xref>). Nests were located under large stones. Both collecting sites were placed on high altitude: 2319 m and 2778 m.</p></tp:treatment-sec><tp:treatment-sec sec-type="etymology" id="SECID0EJYBG"><title>Etymology.</title><p>The species name <italic><tp:taxon-name><tp:taxon-name-part taxon-name-part-type="genus" reg="Cataglyphis"/><tp:taxon-name-part taxon-name-part-type="species" reg="dejdaranensis">dejdaranensis</tp:taxon-name-part></tp:taxon-name></italic> is a feminine Latin adjective in the nominative case and refers to Dejdaran Valley, where one of the specimens of this species was collected.</p><fig id="F13" position="float" orientation="portrait"><object-id xmlns:xlink="http://www.w3.org/1999/xlink" content-type="doi" xlink:type="simple">10.3897/zookeys.1009.59205.figures25-26</object-id><object-id xmlns:xlink="http://www.w3.org/1999/xlink" content-type="arpha" xlink:type="simple">548F229D-3482-5707-A7E2-DC2103DAD0A0</object-id><label>Figures 25, 26.</label><caption><p>Nest of <italic><tp:taxon-name><tp:taxon-name-part taxon-name-part-type="genus" reg="Cataglyphis">Cataglyphis</tp:taxon-name-part> <tp:taxon-name-part taxon-name-part-type="species" reg="fritillariae">fritillariae</tp:taxon-name-part></tp:taxon-name></italic> under a large stone at the Dashte laleh site (<bold>25)</bold> Locality Cheri (<bold>26)</bold>.</p></caption><graphic xmlns:xlink="http://www.w3.org/1999/xlink" xlink:href="zookeys-1009-001-g013.jpg" position="float" orientation="portrait" xlink:type="simple" id="oo_493721.jpg"><uri content-type="original_file" xlink:type="simple">https://binary.pensoft.net/fig/493721</uri></graphic></fig><fig id="F14" position="float" orientation="portrait"><object-id xmlns:xlink="http://www.w3.org/1999/xlink" content-type="doi" xlink:type="simple">10.3897/zookeys.1009.59205.figures27-34</object-id><object-id xmlns:xlink="http://www.w3.org/1999/xlink" content-type="arpha" xlink:type="simple">4AE1C944-548B-5B11-87C4-953CFE99E8B8</object-id><label>Figures 27–34.</label><caption><p>Photographs of members of the <italic><tp:taxon-name><tp:taxon-name-part taxon-name-part-type="genus" reg="Cataglyphis">Cataglyphis</tp:taxon-name-part> <tp:taxon-name-part taxon-name-part-type="species" reg="altisquamis">altisquamis</tp:taxon-name-part></tp:taxon-name></italic> species group. <italic><tp:taxon-name><tp:taxon-name-part taxon-name-part-type="genus" reg="Cataglyphis">C.</tp:taxon-name-part> <tp:taxon-name-part taxon-name-part-type="species" reg="asiriensis">asiriensis</tp:taxon-name-part></tp:taxon-name></italic> Collingwood <bold>27</bold> lateral <bold>28</bold> head (Michele Esposito, from <ext-link xmlns:xlink="http://www.w3.org/1999/xlink" xlink:type="simple" ext-link-type="uri" xlink:href="http://www.antweb.org">www.antweb.org</ext-link>), <italic><tp:taxon-name><tp:taxon-name-part taxon-name-part-type="genus" reg="Cataglyphis">C.</tp:taxon-name-part> <tp:taxon-name-part taxon-name-part-type="species" reg="bucharica">bucharica</tp:taxon-name-part></tp:taxon-name></italic> Emery <bold>29</bold> lateral <bold>30</bold> head (Zach Lieberman, from <ext-link xmlns:xlink="http://www.w3.org/1999/xlink" xlink:type="simple" ext-link-type="uri" xlink:href="http://www.antweb.org">www.antweb.org</ext-link>), <italic><tp:taxon-name><tp:taxon-name-part taxon-name-part-type="genus" reg="Cataglyphis">C.</tp:taxon-name-part> <tp:taxon-name-part taxon-name-part-type="species" reg="foreli">foreli</tp:taxon-name-part></tp:taxon-name></italic> (Ruzsky) <bold>31</bold> lateral <bold>32</bold> head (Zach Lieberman, from <ext-link xmlns:xlink="http://www.w3.org/1999/xlink" xlink:type="simple" ext-link-type="uri" xlink:href="http://www.antweb.org">www.antweb.org</ext-link>), <italic><tp:taxon-name><tp:taxon-name-part taxon-name-part-type="genus" reg="Cataglyphis">C.</tp:taxon-name-part> <tp:taxon-name-part taxon-name-part-type="species" reg="kurdistanica">kurdistanica</tp:taxon-name-part></tp:taxon-name></italic> Pisarski <bold>33</bold> lateral <bold>34</bold> head (Kate Martynova, from <ext-link xmlns:xlink="http://www.w3.org/1999/xlink" xlink:type="simple" ext-link-type="uri" xlink:href="http://www.antweb.org">www.antweb.org</ext-link>).</p></caption><graphic xmlns:xlink="http://www.w3.org/1999/xlink" xlink:href="zookeys-1009-001-g014.jpg" position="float" orientation="portrait" xlink:type="simple" id="oo_493722.jpg"><uri content-type="original_file" xlink:type="simple">https://binary.pensoft.net/fig/493722</uri></graphic></fig></tp:treatment-sec></tp:taxon-treatment>
